# Supplementary material for: Genetic Analysis of Partially Resistant and Susceptible Chickpea Cultivars in Response to Ascochyta rabiei Infection
Source: Int J Mol Sci. 2024 Jan 22;25(2):1360. doi: 10.3390/ijms25021360 (PMC10816841; doi:10.3390/ijms25021360)
Supplement: Supplementary file 1 [file ijms-25-01360-s001.zip]

Archive with 15 entries (15 files):
- Updated reordered Supplementary Tables (ijms-2766409-proof 2)/.DS_Store
- Updated reordered Supplementary Tables (ijms-2766409-proof 2)/Figure S1..jpg
- Updated reordered Supplementary Tables (ijms-2766409-proof 2)/Figure S2.jpg
- Updated reordered Supplementary Tables (ijms-2766409-proof 2)/Figure S3.jpg
- Updated reordered Supplementary Tables (ijms-2766409-proof 2)/Table S1.xlsx
- Updated reordered Supplementary Tables (ijms-2766409-proof 2)/Table S10.xlsx
- Updated reordered Supplementary Tables (ijms-2766409-proof 2)/Table S11.xlsx
- Updated reordered Supplementary Tables (ijms-2766409-proof 2)/Table S2.xlsx
- Updated reordered Supplementary Tables (ijms-2766409-proof 2)/Table S3.xlsx
- Updated reordered Supplementary Tables (ijms-2766409-proof 2)/Table S4.xlsx
- Updated reordered Supplementary Tables (ijms-2766409-proof 2)/Table S5.xlsx
- Updated reordered Supplementary Tables (ijms-2766409-proof 2)/Table S6.xlsx
- Updated reordered Supplementary Tables (ijms-2766409-proof 2)/Table S7.xlsx
- Updated reordered Supplementary Tables (ijms-2766409-proof 2)/Table S8.xlsx
- Updated reordered Supplementary Tables (ijms-2766409-proof 2)/Table S9.xlsx
