# Supplementary material for: Genetic Analysis of Partially Resistant and Susceptible Chickpea Cultivars in Response to Ascochyta rabiei Infection
Source: Int J Mol Sci. 2024 Jan 22;25(2):1360. doi: 10.3390/ijms25021360 (PMC10816841; doi:10.3390/ijms25021360)
Supplement: Supplementary file 1 [file ijms-25-01360-s001.zip › Updated reordered Supplementary Tables (ijms-2766409-proof 2)/Table S1.xlsx]

## Sheet: ICCV 96029-DEGs
Table S3: Summary of DEGs in ICCV 96029 at 24, 48 and 72 hpi. Gene expression is represented as fold change.
CaV1.0_Gene_Id	Description	ICCV 96029-24 hpi (Control-Vs-24hpi)	ICCV 96029-48 hpi (Control-Vs-48hpi)	ICCV 96029-72 hpi (Control-Vs-48hpi)
Ca_00052	unknown protein	.	19.609	.
Ca_00102	fructose-1,6-bisphosphatase, cytosolic-like	2.97571	3.53116	.
Ca_00118	aminotransferase ALD1-like	.	6.3782	.
Ca_00125	cationic peroxidase 2-like	.	.	-4.42226
Ca_00127	dentin sialophosphoprotein-like	5.6895	5.96993	5.54226
Ca_00143	classical arabinogalactan protein 1-like	-2.81531	.	.
Ca_00149	root phototropism protein 3-like	.	.	2.3845
Ca_00153	cyclin-dependent kinase 12-like	-2.7334	-5.24186	.
Ca_00171	oligopeptide transporter 4-like	.	.	-2.71696
Ca_00187	uncharacterized protein LOC101507431	.	2.61966	.
Ca_00196	pathogenesis-related protein 1B-like	.	4.89211	3.34486
Ca_00215	flavoprotein WrbA-like	.	.	-3.00768
Ca_00229	equilibrative nucleotide transporter 3-like	.	.	3.09847
Ca_00230	uncharacterized protein LOC101508582, partial	4.70439	.	.
Ca_00234	uncharacterized protein LOC101496682	4.30418	4.27037	.
Ca_00281	uncharacterized protein LOC101513299	2.04957	.	.
Ca_00286	stem-specific protein TSJT1-like	3.26973	2.879	-2.31636
Ca_00295	dof zinc finger protein DOF2.2-like	3.02814	3.60942	.
Ca_00317	uncharacterized protein ECU03_1610-like	6.27707	5.32264	4.23573
Ca_00320	squamosa promoter-binding-like protein 3-like	.	.	-2.39415
Ca_00322	auxin-repressed 12.5 kDa protein-like	2.39295	2.18412	-2.439
Ca_00408	uncharacterized protein LOC101509109	.	2.51331	2.86191
Ca_00420	probable WRKY transcription factor 65-like	2.30656	2.45658	.
Ca_00422	uncharacterized protein LOC101513953	-19.6778	-19.6778	.
Ca_00474	BAG family molecular chaperone regulator 3-like	2.9962	.	.
Ca_00494	uncharacterized protein LOC101491803	-2.6066	-3.18546	-2.41717
Ca_00504	uncharacterized protein LOC101488455	.	-2.25353	.
Ca_00519	acyl-CoA-binding domain-containing protein 4-like	2.20367	2.63935	.
Ca_00520	monothiol glutaredoxin-S2-like	.	.	-2.04102
Ca_00521	monothiol glutaredoxin-S10-like	4.27616	.	.
Ca_00535	inactive beta-amylase 9-like	.	2.6063	.
Ca_00551	sugar transporter ERD6-like 16-like	2.04425	2.71325	-4.20754
Ca_00565	peptide methionine sulfoxide reductase B3, chloroplastic-like	.	.	2.1956
Ca_00573	F-box/kelch-repeat protein At3g23880-like	2.69551	3.47331	.
Ca_00584	uncharacterized protein LOC101513199	.	.	4.93606
Ca_00586	mitogen-activated protein kinase 16-like	.	.	2.94562
Ca_00589	transmembrane protein 45B-like	.	2.62061	.
Ca_00603	glucose-6-phosphate/phosphate translocator 2, chloroplastic-like	.	.	7.90322
Ca_00605	uncharacterized protein LOC101493769	-1.99777	-3.65675	-2.33744
Ca_00611	basic 7S globulin-like	.	.	-4.07027
Ca_00612	basic 7S globulin-like	2.466	2.34962	-2.3096
Ca_00665	uncharacterized protein LOC101511259	.	-3.35156	.
Ca_00712	uncharacterized protein LOC101506073	.	.	4.4064
Ca_00727	UDP-glycosyltransferase 73C2-like	.	.	2.32363
Ca_00755	cytochrome P450 76A2-like	.	.	20.1141
Ca_00773	1,4-alpha-glucan-branching enzyme 2-1, chloroplastic/amyloplastic-like	.	.	2.09761
Ca_00783	solute carrier family 35 member F2-like	3.8508	.	.
Ca_00794	uncharacterized protein LOC101508117	.	.	3.11335
Ca_00814	1-aminocyclopropane-1-carboxylate oxidase homolog 1-like	.	.	-3.08402
Ca_00843	putative syntaxin-24-like	-2.02078	.	.
Ca_00844	uncharacterized protein At1g08160-like	-3.41431	-2.35265	.
Ca_00854	probable receptor protein kinase TMK1-like	.	.	2.00195
Ca_00865	33 kDa ribonucleoprotein, chloroplastic-like	.	-2.03071	.
Ca_00915	uncharacterized protein LOC101494570	.	4.15288	.
Ca_00931	glutaredoxin-C11-like	.	.	-21.7502
Ca_00933	monothiol glutaredoxin-S6-like	2.50903	.	.
Ca_01000	uncharacterized protein LOC101498829	2.27504	2.78857	.
Ca_01020	flowering time control protein FCA	.	19.5381	19.8356
Ca_01068	Unknown	.	20.0298	21.3132
Ca_01106	nicotianamine synthase-like	.	.	2.10709
Ca_01127	F-box protein PP2-B15-like	3.29153	2.70726	.
Ca_01140	uncharacterized protein LOC101493722	3.19491	2.73007	.
Ca_01192	sugar transporter ERD6-like 5-like	2.1837	.	.
Ca_01193	histidine-containing phosphotransfer protein 1-like	2.77985	2.72588	.
Ca_01234	light-inducible protein CPRF2-like	2.78064	2.76244	-2.18044
Ca_01237	hevein-like preproprotein-like	2.45955	3.37843	.
Ca_01328	uncharacterized protein LOC101490666	2.33123	.	.
Ca_01359	two-component response regulator-like APRR9-like	5.45151	4.73555	6.01643
Ca_01363	anthranilate N-methyltransferase-like	.	.	4.37969
Ca_01365	protein LHY-like	3.35241	4.41389	.
Ca_01418	bidirectional sugar transporter SWEET13-like	3.53006	3.59968	.
Ca_01423	HVA22-like protein e-like	.	.	2.11499
Ca_01425	translation initiation factor IF-2-like	.	2.36074	.
Ca_01479	anthranilate N-benzoyltransferase protein 1-like	2.07186	.	.
Ca_01499	mitochondrial uncoupling protein 5-like	2.42761	3.39775	.
Ca_01521	uncharacterized protein LOC101497627	.	6.49584	.
Ca_01522	transcriptional activator Myb-like	-3.93137	-3.7291	-2.845
Ca_01531	patatin-3-Kuras 1-like	.	5.0494	.
Ca_01547	ABSCISIC ACID-INSENSITIVE 5-like protein 5-like	.	2.28333	3.51934
Ca_01548	ABSCISIC ACID-INSENSITIVE 5-like protein 5-like	.	2.09739	2.96767
Ca_01616	branched-chain-amino-acid aminotransferase 2, chloroplastic-like	3.01778	2.37938	.
Ca_01619	zinc finger CCCH domain-containing protein 20-like	4.65874	4.08433	.
Ca_01626	GATA transcription factor 21 .	-2.17723	.	.
Ca_01650	(S)-coclaurine N-methyltransferase-like	-2.04622	-2.80813	.
Ca_01767	uncharacterized protein LOC101494181	-2.24334	-3.16263	-2.19009
Ca_01838	probable inactive protein kinase DDB_G0270444-like	.	2.33166	.
Ca_01860	cation transport regulator-like protein 2-like	.	.	-2.78872
Ca_01862	uncharacterized protein LOC101514150	-19.0044	.	.
Ca_01873	uncharacterized protein LOC101510277	2.07327	.	.
Ca_01882	uncharacterized protein LOC101498079	3.18362	3.22644	.
Ca_01966	chaperone protein dnaJ 11, chloroplastic-like	4.41558	4.20643	.
Ca_01984	uncharacterized protein LOC101496496	2.89745	.	.
Ca_01985	probable salt tolerance-like protein At1g78600-like	2.66736	2.64502	.
Ca_02009	sec14 cytosolic factor-like	2.66464	.	.
Ca_02010	26S protease regulatory subunit 4-like	2.08245	.	.
Ca_02011	26S protease regulatory subunit 8 homolog	5.04409	.	.
Ca_02057	uncharacterized protein LOC101496928	3.85822	.	.
Ca_02098	LOW QUALITY PROTEIN: pathogenesis-related protein PRB1-3-like	-2.64185	-2.62263	-2.66612
Ca_02105	thioredoxin-like protein HCF164, chloroplastic-like	.	-2.58188	.
Ca_02120	serine/threonine-protein kinase SRK2I-like	.	.	-2.03499
Ca_02142	calmodulin-like protein 1-like	.	.	3.1377
Ca_02150	zeaxanthin epoxidase, chloroplastic-like	.	.	5.72389
Ca_02151	uncharacterized protein LOC101492148	.	.	2.78949
Ca_02186	isoflavone 2'-hydroxylase-like	-2.36398	.	-2.72516
Ca_02193	lysine-rich arabinogalactan protein 18-like	2.31076	.	.
Ca_02201	uncharacterized protein ycf36-like	.	.	2.158
Ca_02220	calcium-transporting ATPase 2, plasma membrane-type-like	-2.96025	-2.40173	.
Ca_02229	ADP-ribosylation factor-like protein 8A-like	.	2.09065	2.00221
Ca_02239	uncharacterized protein LOC101513866	.	4.29278	.
Ca_02273	aluminum-activated malate transporter 12-like	2.01326	.	.
Ca_02300	beta-amylase 3, chloroplastic-like	-2.07874	.	.
Ca_02311	expansin-like B1-like	.	2.47546	.
Ca_02325	ethylene-responsive transcription factor 1A-like	.	.	-3.04025
Ca_02338	probable aquaporin TIP2-2-like	.	.	2.28466
Ca_02397	expansin-A7-like	-2.55361	-2.37264	.
Ca_02399	uncharacterized protein LOC101509366	2.08311	.	.
Ca_02401	homeobox protein HD1-like	.	2.45885	.
Ca_02419	thaumatin-like protein-like	.	22.1528	.
Ca_02420	thaumatin-like protein PR-5b	4.50688	7.05882	3.62436
Ca_02438	RING-H2 zinc finger protein RHA1a-like	6.35098	.	.
Ca_02439	broad-range acid phosphatase DET1-like	2.96418	.	3.02441
Ca_02452	probable transcription factor GLK1-like	.	1.99867	.
Ca_02453	uncharacterized protein LOC101513530	-19.3475	.	.
Ca_02457	NAC domain-containing protein 8-like	2.64083	.	.
Ca_02476	uncharacterized protein LOC101504632	.	-2.34917	-2.64582
Ca_02521	fasciclin-like arabinogalactan protein 12-like	-2.96885	-2.50282	.
Ca_02522	fasciclin-like arabinogalactan protein 12-like	-2.00504	.	.
Ca_02523	fasciclin-like arabinogalactan protein 12-like	2.47202	.	.
Ca_02576	phototropin-1-like	2.0175	.	.
Ca_02589	riboflavin biosynthesis protein ribBA, chloroplastic-like	.	2.25758	2.01356
Ca_02593	transcription factor MYB48-like	.	3.52393	2.7733
Ca_02620	expansin-A6-like	.	-2.87637	.
Ca_02628	uncharacterized protein C24B11.05-like	.	.	3.83686
Ca_02631	E3 ubiquitin-protein ligase RING1-like	.	-2.45515	.
Ca_02643	MATE efflux family protein 1-like	.	.	2.47748
Ca_02649	ADP,ATP carrier protein, mitochondrial-like	.	2.69303	.
Ca_02674	beta-glucosidase 12-like	.	4.72987	.
Ca_02679	uncharacterized protein LOC101511699	-2.32607	.	.
Ca_02687	probable fructokinase-4-like	.	1.99925	.
Ca_02689	salt tolerance-like protein-like	2.52134	2.57147	.
Ca_02708	LOW QUALITY PROTEIN: endochitinase PR4-like	.	-2.60596	.
Ca_02709	LOW QUALITY PROTEIN: endochitinase PR4-like	-2.39182	-2.74189	.
Ca_02725	uncharacterized protein LOC101489777	2.19241	.	.
Ca_02733	EPIDERMAL PATTERNING FACTOR-like protein 3-like	.	.	20.5302
Ca_02737	beta-fructofuranosidase, cell wall isozyme-like	.	2.61536	.
Ca_02759	inorganic pyrophosphatase 1-like	.	.	22.4079
Ca_02765	uncharacterized protein LOC101502273	.	20.6548	.
Ca_02773	GDSL esterase/lipase APG-like	3.06692	.	.
Ca_02785	histidine-containing phosphotransfer protein 4-like	-2.46294	.	.
Ca_02834	uncharacterized protein LOC101503653	.	.	3.09733
Ca_02839	F-box/kelch-repeat protein At1g80440-like	2.30662	2.59494	.
Ca_02848	pleiotropic drug resistance protein 1-like	.	.	-2.74248
Ca_02857	acyl-protein thioesterase 2-like	.	.	2.55351
Ca_02883	uncharacterized protein LOC101513086	.	.	6.76508
Ca_02921	aquaporin NIP6-1-like	.	.	2.01231
Ca_02941	4-coumarate--CoA ligase-like	2.2725	.	.
Ca_02961	late embryogenesis abundant protein Lea5-like	-3.17596	-2.72554	.
Ca_02987	ABA-responsive protein ABR18-like	.	5.90442	3.90721
Ca_03005	unknown protein	.	.	-3.43438
Ca_03006	uncharacterized protein LOC101505917	.	.	-2.43059
Ca_03023	probable calcium-binding protein CML18-like	-2.109	.	-2.01772
Ca_03040	cell wall / vacuolar inhibitor of fructosidase 1-like	.	2.89708	.
Ca_03042	cell wall / vacuolar inhibitor of fructosidase 1-like	.	2.15259	.
Ca_03106	alpha-aminoadipic semialdehyde synthase-like	2.88061	.	.
Ca_03107	pectinesterase/pectinesterase inhibitor PPE8B-like	.	.	2.03341
Ca_03118	sucrose synthase-like	2.2707	2.23258	.
Ca_03136	ubiquinone biosynthesis protein COQ9, mitochondrial-like	.	.	2.47844
Ca_03171	putative nuclease HARBI1-like	-3.18169	-3.54042	.
Ca_03182	uncharacterized protein LOC101496579	.	19.5004	.
Ca_03192	unknown protein	.	.	19.3619
Ca_03193	GATA transcription factor 21-like	.	2.48	2.61762
Ca_03197	probable xyloglucan endotransglucosylase/hydrolase protein 23-like	.	.	-2.04946
Ca_03226	probable calcium-binding protein CML45-like	-3.21044	-2.73513	.
Ca_03256	4-coumarate--CoA ligase-like	.	.	2.36582
Ca_03261	probable xyloglucan endotransglucosylase/hydrolase protein 23-like	-2.85874	-2.71141	.
Ca_03283	probable alpha,alpha-trehalose-phosphate synthase [UDP-forming] 11-like	2.39201	2.90977	.
Ca_03294	WAT1-related protein At4g30420-like	5.08993	6.32573	.
Ca_03295	tetraspanin-8-like	.	2.37528	.
Ca_03335	BTB/POZ domain-containing protein At2g24240-like	2.31538	2.50833	.
Ca_03341	NADP-dependent glyceraldehyde-3-phosphate dehydrogenase-like	3.5234	3.69576	3.72977
Ca_03352	abhydrolase domain-containing protein FAM108C1-like	2.31046	2.09906	.
Ca_03357	unnamed protein product	2.05176	.	2.46231
Ca_03370	uncharacterized protein LOC101501221	.	.	2.23994
Ca_03377	uncharacterized protein LOC101499103	2.08639	.	.
Ca_03379	putative lactoylglutathione lyase-like	.	.	3.25632
Ca_03383	uncharacterized protein LOC101496027	2.11791	2.32272	2.21344
Ca_03423	probable ATP-dependent RNA helicase ddx56-like	.	19.1981	.
Ca_03427	classical arabinogalactan protein 26-like	-2.42164	.	.
Ca_03431	monothiol glutaredoxin-S9-like	.	.	2.62934
Ca_03432	glutaredoxin-C11-like	7.47152	6.99606	.
Ca_03442	glutathione S-transferase PARB-like	-2.17085	.	-2.86871
Ca_03455	universal stress protein A-like protein-like	.	.	-2.3152
Ca_03482	ethylene-responsive transcription factor RAP2-12-like	-6.0604	.	.
Ca_03498	transcription factor MYB12-like	.	.	20.5619
Ca_03517	uncharacterized protein LOC101501793	2.71475	3.34206	.
Ca_03551	probable pectinesterase/pectinesterase inhibitor 21-like	3.23494	.	-4.20882
Ca_03633	universal stress protein A-like protein-like	.	.	-2.30977
Ca_03661	uncharacterized protein LOC101493941	.	.	-2.06127
Ca_03695	root phototropism protein 3-like	-3.55701	.	.
Ca_03702	DNA excision repair protein ERCC-1-like	-2.28769	.	.
Ca_03718	myosin-10-like	.	.	2.86536
Ca_03750	uncharacterized protein LOC101496636	.	7.96303	.
Ca_03757	pathogenesis-related protein PR-4A-like	.	2.39376	.
Ca_03883	unnamed protein product	2.05609	.	.
Ca_03920	scarecrow-like protein 1-like	.	3.03912	.
Ca_03953	RNA polymerase sigma factor sigE, chloroplastic/mitochondrial-like	2.42448	2.17738	.
Ca_03974	uncharacterized protein LOC101507417	.	.	3.98181
Ca_03999	uncharacterized protein LOC101491366	.	.	3.47868
Ca_04023	small G protein signaling modulator 2-like	-19.3049	.	.
Ca_04055	ribosome-binding factor PSRP1, chloroplastic-like	2.04341	.	.
Ca_04056	two-component response regulator-like APRR5-like	2.16426	.	2.92557
Ca_04100	probable WRKY transcription factor 70-like	.	-2.17466	.
Ca_04106	uncharacterized protein LOC101508249	.	-2.04756	-2.31731
Ca_04111	uncharacterized protein LOC101510395	2.57974	3.28297	3.99923
Ca_04113	unknown protein	.	18.9	.
Ca_04114	unknown protein	-3.18091	.	.
Ca_04165	RING-H2 finger protein ATL78-like	2.79899	3.11995	.
Ca_04171	U-box domain-containing protein 27-like	-2.81915	.	-2.1381
Ca_04180	ATP-dependent zinc metalloprotease FtsH-like	.	-2.56788	.
Ca_04181	ATP-dependent zinc metalloprotease FtsH-like	-2.65724	-2.72449	.
Ca_04233	NAC domain-containing protein 2-like	-2.03175	.	.
Ca_04240	CBS domain-containing protein CBSCBSPB3-like	.	.	2.0444
Ca_04359	protein GIGANTEA-like	4.02337	3.31291	4.95369
Ca_04365	peroxidase 12-like	.	5.39765	.
Ca_04393	vacuolar iron transporter homolog 3-like	.	2.19967	3.89892
Ca_04394	histidine decarboxylase-like	.	3.98281	.
Ca_04398	extensin-3-like	.	2.44081	.
Ca_04459	protein notum homolog	2.63599	.	.
Ca_04473	low-temperature-induced 65 kDa protein-like	.	.	9.01944
Ca_04486	uncharacterized protein LOC101504477	2.54207	.	.
Ca_04518	MADS-box transcription factor 17-like	.	.	3.20205
Ca_04534	cytochrome P450 704C1-like	2.41398	2.77983	.
Ca_04552	early light-induced protein, chloroplastic-like	.	.	5.85644
Ca_04557	1,2-dihydroxy-3-keto-5-methylthiopentene dioxygenase 1-like	.	.	3.36368
Ca_04605	uncharacterized protein C24B11.05-like	2.78362	2.95685	.
Ca_04633	thiamine thiazole synthase 2, chloroplastic-like	.	-2.13031	.
Ca_04687	endochitinase A2-like precursor	.	3.29564	.
Ca_04754	GATA transcription factor 5-like	.	.	-2.03269
Ca_04758	B-box zinc finger protein 20-like	.	.	-3.11814
Ca_04771	theobromine synthase 2-like	.	3.58152	.
Ca_04774	glucose-1-phosphate adenylyltransferase large subunit 1-like	.	.	4.10371
Ca_04779	protein RADIALIS-like 6-like	-2.82185	.	.
Ca_04783	glucan endo-1,3-beta-D-glucosidase-like	.	-2.15239	-2.35113
Ca_04790	BURP domain-containing protein 17-like	.	3.64224	.
Ca_04795	polyol transporter 5-like	.	.	11.0602
Ca_04803	xylem cysteine proteinase 2-like	2.66781	.	.
Ca_04849	ATP-dependent zinc metalloprotease FTSH, chloroplastic-like	.	.	2.06403
Ca_04883	uncharacterized protein LOC101504818	2.92225	3.63807	.
Ca_04930	uncharacterized protein LOC101496547	.	.	2.63811
Ca_04943	uncharacterized protein LOC101501386	5.47404	.	.
Ca_04960	zinc finger protein NUTCRACKER-like	.	2.17853	.
Ca_04961	uncharacterized protein LOC101509315	.	2.82535	.
Ca_05002	uncharacterized protein LOC101496773	-3.03251	-3.02106	-2.32401
Ca_05017	NADP-dependent malic enzyme-like	-2.36323	.	.
Ca_05030	uncharacterized protein LOC101503541	.	-2.44562	.
Ca_05074	type I inositol 1,4,5-trisphosphate 5-phosphatase CVP2-like	-6.0514	-7.3701	-4.78539
Ca_05111	isoflavone 2'-hydroxylase-like	.	1.99642	.
Ca_05112	isoflavone 2'-hydroxylase-like	.	2.56571	.
Ca_05114	isoflavone 2'-hydroxylase-like	.	6.58347	.
Ca_05148	gibberellin 2-beta-dioxygenase-like	4.77584	4.43165	.
Ca_05166	probable leucine-rich repeat receptor-like protein kinase At2g33170-like	.	.	-4.70265
Ca_05167	chlorophyll a-b binding protein AB80, chloroplastic-like	-30.7959	-30.7959	.
Ca_05236	non-specific lipid-transfer protein-like protein At5g64080-like	.	.	2.43067
Ca_05243	dentin sialophosphoprotein-like	6.88264	7.01052	7.67226
Ca_05261	UDP-glycosyltransferase 85A5-like	2.49523	2.42585	2.06154
Ca_05270	classical arabinogalactan protein 1-like	-2.66561	-2.55787	.
Ca_05277	proline-rich receptor-like protein kinase PERK2-like	18.8659	.	.
Ca_05295	putative glutamine amidotransferase YLR126C-like	.	.	2.63876
Ca_05316	K(+) efflux antiporter 3, chloroplastic-like	.	.	2.14881
Ca_05354	probable glutathione S-transferase-like	.	3.19829	.
Ca_05432	pentatricopeptide repeat-containing protein At2g35130-like	.	-2.7094	.
Ca_05489	uncharacterized protein LOC101498936	-22.4866	-2.71334	-22.8233
Ca_05529	alpha,alpha-trehalose-phosphate synthase [UDP-forming] 5-like	.	.	2.56905
Ca_05539	amino-acid permease BAT1 homolog	.	.	2.63219
Ca_05546	putative zinc finger protein At1g68190-like	-2.14861	-2.41481	.
Ca_05567	uncharacterized protein LOC101497518	-2.93672	-2.69081	.
Ca_05598	d-3-phosphoglycerate dehydrogenase, chloroplastic-like	.	.	-2.3048
Ca_05616	uncharacterized protein LOC101504693	2.20044	3.33169	5.04124
Ca_05667	uncharacterized protein At4g14100-like	.	.	2.62424
Ca_05685	acyl carrier protein 4, chloroplastic-like	-2.00501	-2.37399	.
Ca_05720	thaumatin-like protein PR-5a	.	5.52986	3.68309
Ca_05740	tubulin beta-1 chain-like	.	.	-2.50186
Ca_05757	cytochrome P450 86A2-like	3.17955	.	.
Ca_05805	uncharacterized protein LOC101505354	-18.9805	.	-19.3172
Ca_05816	uncharacterized protein LOC101502259	.	-3.04101	.
Ca_05817	uncharacterized protein LOC101501710	-2.07659	-2.40228	.
Ca_05843	uncharacterized protein LOC101491152	4.12765	.	.
Ca_05863	putative GEM-like protein 8-like	-2.19097	.	.
Ca_05907	zinc finger CCCH domain-containing protein 20-like	.	2.19649	.
Ca_05908	inositol oxygenase 2-like	2.34228	2.28697	.
Ca_05916	uncharacterized protein LOC101489321	-3.72279	-3.88087	-2.00509
Ca_05945	sugar transport protein 14-like	.	.	-2.39681
Ca_05967	pentatricopeptide repeat-containing protein At5g21222-like	.	2.32511	.
Ca_05988	glycerophosphodiester phosphodiesterase GDE1-like	-2.19646	.	-4.49308
Ca_06016	probable non-specific lipid-transfer protein AKCS9-like	.	-2.11204	.
Ca_06077	rhodanese-like domain-containing protein 4A, chloroplastic-like	.	-2.02834	.
Ca_06114	thioredoxin F-type, chloroplastic-like	.	.	2.22287
Ca_06127	probable tyrosine-protein phosphatase At1g05000-like	-2.18571	.	-2.61131
Ca_06162	desiccation protectant protein Lea14 homolog	.	-2.13349	.
Ca_06170	FK506-binding protein 4-like	2.15909	2.60743	.
Ca_06180	probable polygalacturonase-like	.	.	4.67752
Ca_06193	uncharacterized protein LOC101511624	2.12361	2.40299	2.86765
Ca_06289	cytochrome P450 71A24-like	.	3.66837	3.88751
Ca_06299	stem-specific protein TSJT1-like	.	.	-5.8702
Ca_06310	probable ubiquitin-conjugating enzyme E2 24-like	.	2.39903	.
Ca_06313	uncharacterized protein LOC101509007	.	4.49522	.
Ca_06354	isoflavone 4'-O-methyltransferase-like	.	6.33887	.
Ca_06355	isoflavone 4'-O-methyltransferase-like	.	5.31006	.
Ca_06358	2-hydroxyisoflavanone synthase-like	.	.	-3.8995
Ca_06426	uncharacterized protein LOC101492003	.	6.42396	.
Ca_06428	unknown protein	.	21.3106	20.5861
Ca_06431	polyadenylate-binding protein RBP47-like	.	.	-2.2973
Ca_06452	ferredoxin--nitrite reductase, chloroplastic-like	2.01719	2.31901	2.58057
Ca_06460	methylcrotonoyl-CoA carboxylase beta chain, mitochondrial-like	.	.	-2.05847
Ca_06488	uncharacterized protein At1g66480-like	.	2.38589	.
Ca_06494	auxin efflux carrier component 3-like	-2.13714	.	.
Ca_06503	probable sulfate transporter 3.3-like	.	.	2.89109
Ca_06509	phosphomannomutase/phosphoglucomutase-like	-2.2773	-5.09521	.
Ca_06576	NADP-dependent alkenal double bond reductase P2-like	.	8.2292	.
Ca_06589	calcium sensing receptor, chloroplastic-like	.	.	2.94801
Ca_06650	uncharacterized protein LOC101490752	.	.	3.24113
Ca_06654	uncharacterized protein YwkD-like	.	19.5965	.
Ca_06678	uncharacterized protein LOC101506791	.	.	3.15075
Ca_06699	probable galactinol--sucrose galactosyltransferase 6-like	.	.	-2.21511
Ca_06745	probable protein phosphatase 2C 27-like	.	.	2.52845
Ca_06750	uncharacterized protein LOC101506464	-2.37003	.	.
Ca_06753	uncharacterized protein LOC101505821	.	-2.26975	-2.00827
Ca_06791	UDP-glucose flavonoid 3-O-glucosyltransferase 7-like	.	.	-2.27113
Ca_06803	uncharacterized protein LOC101512884	.	.	-2.10898
Ca_06825	gelsolin-related protein of 125 kDa-like	.	.	3.96612
Ca_06877	defensin-like protein-like	.	.	-3.3562
Ca_06887	CBS domain-containing protein CBSX5-like	-2.46008	.	-2.38167
Ca_06890	stem-specific protein TSJT1-like	.	.	-2.21235
Ca_06899	NAC domain-containing protein 19-like	2.50705	3.62939	2.97761
Ca_06901	NAC domain-containing protein 18-like	.	.	2.45821
Ca_06912	uncharacterized protein LOC101502389	.	4.88242	.
Ca_06917	chlorophyll a-b binding protein 13, chloroplastic-like	2.1873	.	.
Ca_06988	peroxidase 4-like	.	-2.84705	.
Ca_07036	uncharacterized protein At5g22580-like	.	-2.82804	.
Ca_07059	uncharacterized protein LOC101505815	.	.	4.07545
Ca_07068	uncharacterized protein LOC101502592	19.9387	20.1755	19.6843
Ca_07074	F-box protein At2g27310-like	.	2.64759	.
Ca_07109	allene oxide synthase, chloroplastic-like	.	.	2.44094
Ca_07155	10 kDa chaperonin-like	-2.12851	-2.58633	.
Ca_07171	sigma factor binding protein 1, chloroplastic-like	.	.	-2.37937
Ca_07192	two-component response regulator ARR9-like	-3.20052	-4.38888	.
Ca_07195	haloacid dehalogenase-like hydrolase domain-containing protein 3-like	.	3.07242	.
Ca_07198	triacylglycerol lipase SDP1-like	.	.	-2.35593
Ca_07203	protein GAST1-like	.	.	3.6617
Ca_07255	probable galactinol--sucrose galactosyltransferase 2-like	.	.	3.22957
Ca_07257	remorin-like	.	.	2.27333
Ca_07259	guanylate kinase-like	.	.	-2.13175
Ca_07291	polygalacturonase inhibitor-like	.	2.20382	.
Ca_07309	LEA 4 protein	.	.	6.89683
Ca_07338	disease resistance response protein 206-like	.	.	-2.14218
Ca_07339	disease resistance response protein 206-like	.	19.7395	.
Ca_07358	short-chain type dehydrogenase/reductase-like	-2.00292	.	.
Ca_07430	31 kDa ribonucleoprotein, chloroplastic-like	.	-2.13066	.
Ca_07512	nucleobase-ascorbate transporter 6-like	-3.03509	-3.48525	.
Ca_07516	uncharacterized protein At5g50100, mitochondrial-like	.	.	2.81761
Ca_07559	NADH--cytochrome b5 reductase 1-like	2.42482	.	.
Ca_07604	oligopeptide transporter 7-like	.	.	2.85934
Ca_07605	oligopeptide transporter 7-like	.	.	3.22738
Ca_07613	triacylglycerol lipase 2-like	.	18.7611	20.1151
Ca_07615	CYSTM1 family protein A-like	2.34785	.	-20.7883
Ca_07623	putative uncharacterized protein DDB_G0291608-like	.	.	-2.02089
Ca_07635	subtilisin-like protease-like	.	.	-1.99958
Ca_07664	WAT1-related protein At2g37460-like	.	.	2.10897
Ca_07670	probable cysteine proteinase At4g11310-like	19.0627	18.7574	20.0761
Ca_07686	unknown protein	.	19.0892	.
Ca_07687	uncharacterized PE-PGRS family protein PE_PGRS46-like	3.88418	.	.
Ca_07750	patellin-4-like	.	.	3.17772
Ca_07788	auxin-induced protein 22D-like	.	.	2.6497
Ca_07793	beta-carotene isomerase D27, chloroplastic-like	.	.	2.82657
Ca_07800	heat stress transcription factor A-7a-like	.	.	2.34076
Ca_07807	sulfate transporter 3.1-like	.	2.18028	2.98061
Ca_07809	methylcrotonoyl-CoA carboxylase subunit alpha, mitochondrial-like	2.06311	.	.
Ca_07839	basic 7S globulin-like	.	2.937	.
Ca_07840	basic 7S globulin 2-like	.	.	-4.01659
Ca_07854	uncharacterized protein LOC101507383, partial	-2.37722	-2.85923	.
Ca_07905	translation initiation factor IF-2-like	2.49029	.	.
Ca_07939	myb family transcription factor APL-like	.	.	2.09939
Ca_07955	ferric reduction oxidase 7, chloroplastic-like	.	.	2.35294
Ca_07982	uncharacterized protein LOC101505702	.	3.09262	.
Ca_07984	uncharacterized protein LOC101505702	.	.	-3.2321
Ca_08005	probable 3-hydroxyisobutyrate dehydrogenase, mitochondrial-like	.	.	-2.7917
Ca_08010	pleckstrin homology domain-containing family A member 8-like	.	.	-2.65476
Ca_08031	wall-associated receptor kinase-like 8-like	-2.85338	.	-2.42981
Ca_08034	reticuline oxidase-like protein-like	.	19.8463	.
Ca_08045	ent-kaurenoic acid oxidase 2-like	.	2.81626	4.12744
Ca_08071	unknown protein	2.16692	2.0951	.
Ca_08099	unknown protein	-1.99932	.	.
Ca_08107	uncharacterized protein LOC101504345	.	.	3.80586
Ca_08109	WAT1-related protein At5g07050-like	.	.	2.09416
Ca_08118	4-alpha-glucanotransferase DPE2-like	.	.	2.12801
Ca_08124	uncharacterized protein LOC101498579	-2.03711	-2.55064	.
Ca_08155	family of serine hydrolases 3-like	.	.	4.7532
Ca_08165	protein TRANSPARENT TESTA 12-like	-2.97301	-2.00051	.
Ca_08171	probable cysteine synthase, chloroplastic-like	-2.51829	-3.28383	.
Ca_08178	uncharacterized protein LOC101504239	.	.	3.6208
Ca_08187	uncharacterized protein LOC101500413	2.88509	.	.
Ca_08225	spermidine hydroxycinnamoyl transferase-like	.	19.2865	.
Ca_08236	arabinogalactan peptide 14-like	-2.94446	-4.63769	.
Ca_08257	NAC transcription factor 25-like	3.47511	3.57199	2.38431
Ca_08264	protein FLOWERING LOCUS T-like	.	.	3.72214
Ca_08276	unnamed protein product	4.94153	.	.
Ca_08293	jasmonate O-methyltransferase-like	.	.	2.45945
Ca_08294	chalcone synthase-like	.	.	3.83206
Ca_08326	probable glutathione S-transferase-like	.	-3.2654	.
Ca_08353	unknown protein	-20.251	.	.
Ca_08394	uncharacterized protein LOC101507497	.	.	-2.52784
Ca_08436	AP2/ERF and B3 domain-containing transcription repressor TEM1-like	.	.	-4.32005
Ca_08447	ABC transporter G family member 21-like	.	.	3.13215
Ca_08478	unnamed protein product	.	.	2.1568
Ca_08516	rho GDP-dissociation inhibitor 1-like	2.51728	2.59262	.
Ca_08525	brassinosteroid-regulated protein BRU1-like	-2.25657	-2.14212	-4.10788
Ca_08569	f-box family protein	3.78342	4.07011	.
Ca_08616	uncharacterized protein LOC101492899	.	.	2.27676
Ca_08619	probable glutathione S-transferase-like	.	2.16416	.
Ca_08623	fasciclin-like arabinogalactan protein 12-like	-3.00551	.	.
Ca_08624	fasciclin-like arabinogalactan protein 12-like	-2.89465	.	.
Ca_08629	unknown protein	.	.	19.0761
Ca_08640	GDSL esterase/lipase At4g18970-like	2.65422	.	.
Ca_08673	cytochrome P450 716B1-like	.	.	2.12474
Ca_08694	vacuolar-processing enzyme-like	.	.	2.70705
Ca_08696	lipid transfer-like protein VAS-like	.	.	-2.46941
Ca_08715	uncharacterized protein LOC101510910, partial	4.47424	4.72141	.
Ca_08719	geraniol 8-hydroxylase-like	.	.	2.34052
Ca_08758	SNF1-related protein kinase regulatory subunit gamma-1-like	2.11653	.	.
Ca_08764	putative calcium-binding protein CML19-like	-2.73932	.	.
Ca_08790	probable pectate lyase 22-like	2.64663	.	.
Ca_08799	proline transporter 1-like	.	.	2.1859
Ca_08874	uncharacterized protein LOC101495790	2.75785	2.9884	3.26545
Ca_08881	WAT1-related protein At3g02690, chloroplastic-like	2.01873	2.93978	2.90443
Ca_08893	50S ribosomal protein L17, chloroplastic-like	.	-2.10326	.
Ca_08907	root phototropism protein 2-like	2.20446	.	-2.45896
Ca_08920	probable glutathione S-transferase parA-like	.	6.3336	.
Ca_08921	probable glutathione S-transferase parA-like	.	20.0067	.
Ca_08964	cationic peroxidase 1-like	.	19.5126	.
Ca_08997	cinnamoyl-CoA reductase 1-like	.	.	5.5744
Ca_09030	asparagine synthetase, nodule [glutamine-hydrolyzing]-like	4.69149	6.23194	.
Ca_09058	myosin-11-like	.	2.21214	.
Ca_09093	early nodulin-like protein 3-like	.	.	2.50766
Ca_09111	protein GLUTAMINE DUMPER 5-like	-4.12091	.	.
Ca_09120	uncharacterized protein LOC101514791	.	.	2.01267
Ca_09142	cytokinin dehydrogenase 7-like	.	.	2.12617
Ca_09148	uncharacterized protein LOC101497076	.	2.31935	.
Ca_09156	glutaredoxin-C6-like	.	.	2.0978
Ca_09162	delta(8)-fatty-acid desaturase-like	.	.	2.33035
Ca_09205	uncharacterized membrane protein YLR241W-like	.	2.2123	3.0293
Ca_09213	ruBisCO large subunit-binding protein subunit beta, chloroplastic-like	.	-2.27468	.
Ca_09218	uncharacterized protein LOC101497748	.	.	2.88659
Ca_09243	siroheme synthase 2-like	-2.0808	.	.
Ca_09279	zeaxanthin epoxidase, chloroplastic-like	2.1808	2.21512	3.0783
Ca_09312	nuA4 complex subunit EAF3 homolog	-20.0337	.	-20.3703
Ca_09317	isoflavone 2'-hydroxylase-like	.	2.10518	.
Ca_09325	lysine-rich arabinogalactan protein 18-like	-3.05472	-4.7831	-3.41399
Ca_09329	serine/threonine-protein phosphatase 7 long form homolog	3.38716	.	.
Ca_09339	peroxidase 73-like	.	.	-2.12937
Ca_09357	unknown protein	-2.11232	.	.
Ca_09361	uncharacterized protein LOC101503119	-18.8667	.	.
Ca_09363	thioredoxin-like protein AAED1, chloroplastic-like	.	.	2.59392
Ca_09381	uncharacterized protein LOC101491520	2.66708	.	.
Ca_09395	pyruvate decarboxylase isozyme 2-like	-2.24083	.	.
Ca_09418	abscisic acid receptor PYL4-like	.	.	-3.13934
Ca_09472	CBL-interacting protein kinase 18-like	.	2.62347	2.7691
Ca_09520	calcium-binding allergen Bet v 3-like	.	.	-2.86718
Ca_09577	probable trehalose-phosphate phosphatase J-like	.	2.27986	.
Ca_09586	L-myo inositol-1 phosphate synthase 2	.	.	5.80908
Ca_09594	heavy metal-associated isoprenylated plant protein 26-like	-3.89897	-5.6567	.
Ca_09598	uncharacterized protein LOC101495354	.	.	-2.7464
Ca_09601	alanine--glyoxylate aminotransferase 2 homolog 1, mitochondrial-like	2.16343	.	.
Ca_09604	uncharacterized protein sll1770-like	.	.	2.69412
Ca_09638	ethylene-responsive transcription factor ABR1-like	.	-2.55321	-2.69822
Ca_09644	WAT1-related protein At5g64700-like	.	.	3.37316
Ca_09660	U-box domain-containing protein 27-like	.	-2.20145	.
Ca_09662	uridylate kinase-like	.	-2.51677	-2.12032
Ca_09695	uncharacterized protein LOC101502304	.	-4.10578	-2.76163
Ca_09698	uncharacterized protein LOC101503354	.	.	2.94435
Ca_09702	uncharacterized protein LOC101505188	.	19.885	.
Ca_09705	ABC transporter C family member 3-like	-2.68054	.	.
Ca_09767	glucose-1-phosphate adenylyltransferase small subunit 1, chloroplastic-like	.	.	2.04631
Ca_09779	chlorophyll a-b binding protein 215, chloroplastic-like	3.16797	2.49435	.
Ca_09791	uncharacterized protein LOC101509894	.	.	2.10181
Ca_09797	NAD(P)H-dependent 6'-deoxychalcone synthase-like	.	.	-2.2247
Ca_09800	hypothetical protein	.	.	2.86254
Ca_09850	abscisic acid 8'-hydroxylase 1-like	.	-3.40969	-3.60994
Ca_09860	diacylglycerol O-acyltransferase 2-like	.	.	20.6377
Ca_09957	histidine kinase 1-like	.	.	3.42256
Ca_09968	chaperone protein dnaJ 11, chloroplastic-like	3.87771	2.9123	.
Ca_09972	naringenin,2-oxoglutarate 3-dioxygenase-like	.	22.57	.
Ca_09979	auxin-induced protein 15A-like	.	2.09524	.
Ca_09990	cytochrome P450 84A1-like	.	2.83704	.
Ca_10002	uncharacterized protein LOC101510759	.	.	2.52392
Ca_10009	auxin-binding protein ABP19a-like	.	.	-2.70822
Ca_10011	germin-like protein subfamily 3 member 1-like	.	-2.37645	.
Ca_10044	uncharacterized protein LOC101494327	.	.	-5.61377
Ca_10103	inorganic pyrophosphatase 2-like	.	2.49635	.
Ca_10126	inositol oxygenase 1-like	.	.	-2.73555
Ca_10140	histidine-containing phosphotransfer protein 4-like	4.05996	3.73522	.
Ca_10283	uncharacterized protein LOC101498012	.	.	2.20923
Ca_10291	nitrate transporter 1.3-like	.	.	2.27445
Ca_10302	uncharacterized protein LOC101506207	2.14589	3.8098	.
Ca_10328	purple acid phosphatase 3-like	.	4.88303	.
Ca_10343	phosphoethanolamine N-methyltransferase-like	.	.	2.0627
Ca_10354	calcium-binding protein CML24-like	-2.5482	-2.75472	-2.19368
Ca_10399	uncharacterized protein LOC101513941	.	.	-3.01644
Ca_10405	vacuolar iron transporter 1-like	.	-2.01321	.
Ca_10424	uncharacterized protein LOC101496342	20.8726	21.4483	.
Ca_10433	F-box protein SKIP28-like	.	.	2.09428
Ca_10435	protein PLANT CADMIUM RESISTANCE 11-like	.	18.7237	.
Ca_10436	protein PLANT CADMIUM RESISTANCE 2-like	-2.22867	.	.
Ca_10437	uncharacterized protein LOC101500982	-2.43578	.	.
Ca_10470	UDP-glycosyltransferase 85A3-like	-2.58946	.	.
Ca_10479	uncharacterized protein LOC101501957	2.16366	2.67531	.
Ca_10498	uncharacterized protein LOC101496038	.	.	4.51401
Ca_10545	probable mitochondrial chaperone BCS1-B-like	-3.16155	.	.
Ca_10563	G patch domain-containing protein 8-like	.	.	2.42135
Ca_10570	probable peptide/nitrate transporter At5g14940-like	.	.	2.42777
Ca_10571	cytochrome P450 82A3-like	.	2.53258	2.0672
Ca_10579	peroxidase 63-like	-2.3549	-2.76166	.
Ca_10610	probable methyltransferase PMT21-like	.	-2.26562	.
Ca_10624	acyl-CoA-binding protein-like	20.9688	22.4134	21.2674
Ca_10634	F-box/kelch-repeat protein SKIP25-like	-2.14265	-3.72105	.
Ca_10644	uncharacterized protein LOC101499952	.	.	3.36175
Ca_10648	protein notum homolog	2.08257	2.66454	.
Ca_10658	unknown protein	2.01131	.	-2.60004
Ca_10659	uncharacterized protein LOC101492946	2.81367	.	2.00816
Ca_10666	abscisic acid 8'-hydroxylase 1-like	.	-3.09806	.
Ca_10684	probable carotenoid cleavage dioxygenase 4, chloroplastic-like	.	2.28338	2.19173
Ca_10691	probable L-type lectin-domain containing receptor kinase S.5-like	.	.	-2.56988
Ca_10732	probable serine/threonine-protein kinase Cx32, chloroplastic-like	-2.69691	-3.21075	.
Ca_10799	uncharacterized protein LOC101489629	3.22097	2.75887	-6.69044
Ca_10809	protein RADIALIS-like 5-like	19.4099	19.0518	.
Ca_10816	uncharacterized protein At1g01500-like	4.55101	5.35973	3.91482
Ca_10894	thioredoxin-like protein CITRX, chloroplastic-like	-2.75896	-3.63818	.
Ca_10896	unknown protein	.	.	-20.5091
Ca_10972	flowering-promoting factor 1-like protein 2-like	.	.	19.9951
Ca_10974	uncharacterized aarF domain-containing protein kinase At4g31390, chloroplastic-like	.	2.18896	.
Ca_10980	plasma membrane ATPase 4-like	.	2.21023	.
Ca_11007	L-arabinokinase-like	3.23337	3.13359	.
Ca_11013	uncharacterized protein LOC101505025	.	.	2.31735
Ca_11036	thaumatin-like protein 1-like	.	2.83115	.
Ca_11113	uncharacterized protein LOC101492906	.	-20.0337	-20.3703
Ca_11140	glucan endo-1,3-beta-glucosidase-like precursor	.	2.15569	.
Ca_11145	alpha-galactosidase 1-like	.	.	2.60386
Ca_11162	heavy metal-associated isoprenylated plant protein 26-like	.	.	7.09103
Ca_11190	cinnamoyl-CoA reductase 1-like	.	3.17461	.
Ca_11268	transcription activator GLK1-like	.	.	3.67403
Ca_11311	small heat shock protein, chloroplastic-like	.	3.54093	4.1482
Ca_11382	UDP-glycosyltransferase 75D1-like	-2.5259	-2.16958	.
Ca_11408	chalcone synthase 1B-like	.	-2.08891	-3.87274
Ca_11437	4-coumarate--CoA ligase-like 6-like	.	.	2.9847
Ca_11482	uncharacterized protein LOC101490557	.	.	2.11226
Ca_11510	unknown protein	.	.	2.43462
Ca_11528	uncharacterized protein At5g65660-like	.	.	-4.83096
Ca_11546	probable mannitol dehydrogenase-like	.	.	2.83897
Ca_11582	probable protein phosphatase 2C 6-like	.	.	2.063
Ca_11611	auxin-binding protein ABP19a-like	-3.59546	-8.26692	-3.4466
Ca_11637	beta-glucosidase 12-like	.	.	-2.43409
Ca_11683	protein argonaute 7-like	.	2.46618	.
Ca_11712	uncharacterized protein LOC101505071	.	.	7.87154
Ca_11715	transforming growth factor-beta receptor-associated protein 1 homolog	2.01896	3.08155	3.47573
Ca_11738	auxin-induced in root cultures protein 12-like	.	-2.97178	.
Ca_11800	protein ECERIFERUM 1-like	.	.	4.09691
Ca_11801	protein ECERIFERUM 1-like	.	.	3.41475
Ca_11821	chalcone synthase	.	.	2.11065
Ca_11822	chalcone synthase	.	.	2.04714
Ca_11826	4-coumarate--CoA ligase 2-like	.	.	3.16693
Ca_11852	putative 12-oxophytodienoate reductase 11-like	-2.54311	.	.
Ca_11863	uncharacterized N-acetyltransferase p20-like	.	.	-2.84967
Ca_11874	uncharacterized protein LOC101509795	2.3176	.	.
Ca_11885	probable carboxylesterase 2-like	2.41014	.	3.29049
Ca_11907	uncharacterized protein LOC101490708	.	.	-2.61566
Ca_11938	xyloglucan endotransglucosylase/hydrolase protein 9-like	-3.26346	-3.67997	-6.21966
Ca_11957	glycine-rich cell wall structural protein-like	20.7521	20.1408	20.2009
Ca_11960	uncharacterized protein LOC101495526	.	.	3.58548
Ca_12007	thioredoxin-like protein AAED1, chloroplastic-like	7.92788	8.3551	8.58754
Ca_12025	uncharacterized protein LOC101489279	-2.68541	-2.6288	.
Ca_12034	fasciclin-like arabinogalactan protein 11-like	2.6891	.	.
Ca_12052	RNA polymerase sigma factor sigF, chloroplastic-like	-2.18021	-2.92565	.
Ca_12067	uncharacterized protein LOC101501999	.	.	3.56858
Ca_12068	cellulose synthase-like protein E1-like	.	2.35639	.
Ca_12079	ethylene-responsive transcription factor ERF096-like	.	5.33441	.
Ca_12081	ethylene-responsive transcription factor 1B-like	2.31733	.	.
Ca_12085	probable inorganic phosphate transporter 1-5-like	.	.	-2.9063
Ca_12092	uncharacterized protein LOC101493939	8.45919	.	.
Ca_12101	peptide transporter PTR3-A-like	2.00608	.	.
Ca_12111	probable plastid-lipid-associated protein 6, chloroplastic-like	.	.	2.07054
Ca_12130	myb-related protein Myb4-like	-2.32739	.	-2.1186
Ca_12148	uncharacterized protein LOC101515418	.	-2.27581	.
Ca_12183	heat stress transcription factor A-6b-like	.	2.60101	.
Ca_12184	transmembrane emp24 domain-containing protein p24beta3-like	3.35053	3.57622	.
Ca_12218	ethylene-responsive transcription factor ERF098-like	2.77463	2.43282	.
Ca_12220	ethylene-responsive transcription factor ERF098-like	.	18.6453	.
Ca_12221	ethylene-responsive transcription factor 1B-like	2.68116	.	.
Ca_12342	uncharacterized protein At5g65660-like	-18.6538	.	.
Ca_12363	transcription factor bHLH71-like	.	.	-3.79159
Ca_12386	1,4-Dihydroxy-2-naphthoyl-CoA synthase, peroxisomal-like	.	-2.21436	.
Ca_12448	abscisic acid receptor PYL4-like	.	.	-4.92057
Ca_12515	laccase-4-like	2.44619	.	.
Ca_12518	probable sugar phosphate/phosphate translocator At3g11320-like	-3.68116	-2.31816	.
Ca_12556	quinone oxidoreductase-like protein At1g23740, chloroplastic-like	-3.13468	-4.46253	.
Ca_12580	phosphoenolpyruvate/phosphate translocator 2, chloroplastic-like	3.29543	4.22252	5.04403
Ca_12649	two-component response regulator ARR9-like	.	-3.01001	-3.73277
Ca_12664	photosystem II 22 kDa protein, chloroplastic-like	.	.	2.79068
Ca_12669	gamma-glutamyltranspeptidase 2-like	.	2.99209	.
Ca_12683	L-myo inositol-1 phosphate synthase 1	.	2.51377	.
Ca_12696	uncharacterized protein LOC101494911	2.4666	.	.
Ca_12773	nudix hydrolase 8-like	2.48124	.	2.98941
Ca_12802	uncharacterized protein LOC101502494	3.84794	4.33679	.
Ca_12817	cell wall / vacuolar inhibitor of fructosidase 2-like	2.77092	.	.
Ca_12821	expansin-like B1-like	.	.	-2.76034
Ca_12830	putative peptide/nitrate transporter At5g19640-like	.	.	3.9062
Ca_12848	protein LE25-like	18.9061	.	.
Ca_12946	bidirectional sugar transporter SWEET2-like	.	.	-2.00911
Ca_12948	alpha-amylase/subtilisin inhibitor-like	.	4.7933	.
Ca_12960	proline-rich receptor-like protein kinase PERK1-like	.	-2.05799	.
Ca_12981	leucine-rich repeat extensin-like protein 3-like	-2.1683	-2.66645	.
Ca_12999	dehydrin DHN3-like	.	.	4.10471
Ca_13003	unknown protein	.	.	20.249
Ca_13063	probable receptor-like protein kinase At2g21480-like	.	.	2.16566
Ca_13069	probable protein phosphatase 2C 51-like	.	.	21.7242
Ca_13079	bidirectional sugar transporter SWEET3-like	.	.	-3.59495
Ca_13107	uncharacterized protein LOC101493838	.	.	2.61893
Ca_13125	chlorophyllide a oxygenase, chloroplastic-like	2.43614	2.27068	.
Ca_13131	GDSL esterase/lipase At3g26430-like	.	2.3692	.
Ca_13139	WAT1-related protein At1g44800-like	.	4.2239	.
Ca_13141	uncharacterized lipoprotein syc1174_c-like	-2.46357	-2.98244	.
Ca_13196	flavonoid 3'-monooxygenase-like	4.91501	5.22449	.
Ca_13212	uncharacterized protein LOC101512349	.	-2.87181	.
Ca_13249	uncharacterized protein DDB_G0271670-like	2.65126	2.73804	.
Ca_13252	butyrate--CoA ligase AAE11, peroxisomal-like	.	.	4.22659
Ca_13265	uncharacterized protein LOC101493967	4.04644	.	.
Ca_13279	aspartic proteinase PCS1-like, partial	.	-3.14257	.
Ca_13314	aspartic proteinase PCS1-like	.	.	-2.93914
Ca_13329	protein phosphatase 2C 37-like	.	.	5.40237
Ca_13334	ultraviolet-B receptor UVR8-like	5.67892	7.38159	6.62245
Ca_13380	abscisic acid receptor PYL4-like	.	.	-4.32751
Ca_13416	protein EARLY FLOWERING 4-like	-2.33182	.	.
Ca_13424	uncharacterized protein LOC101496112	.	.	-2.32911
Ca_13431	cysteine-rich receptor-like protein kinase 2-like	2.18026	2.53296	.
Ca_13440	uncharacterized protein YwkD-like	3.60325	4.52338	.
Ca_13462	molybdate transporter 2-like	.	.	2.01172
Ca_13487	probable sulfate transporter 3.4-like	.	.	2.87025
Ca_13537	NAC domain-containing protein 21/22-like	3.68541	3.16539	.
Ca_13561	CYSTM1 family protein A-like	-2.54143	.	.
Ca_13562	CYSTM1 family protein A-like	.	.	-2.77492
Ca_13567	1-aminocyclopropane-1-carboxylate oxidase homolog 1-like	.	.	2.49169
Ca_13574	feruloyl CoA ortho-hydroxylase 1-like	.	.	-5.21467
Ca_13583	protein EPIDERMAL PATTERNING FACTOR 2-like	.	18.7574	.
Ca_13650	plastid division protein PDV2-like	.	.	2.23024
Ca_13659	allene oxide synthase, chloroplastic-like	.	.	2.36508
Ca_13663	uncharacterized protein LOC101510628	.	.	19.204
Ca_13668	uncharacterized protein LOC101508591	.	2.62859	.
Ca_13690	salt tolerance protein-like	2.64116	2.36552	3.14135
Ca_13716	mitogen-activated protein kinase homolog MMK2-like	.	.	-22.4083
Ca_13741	probable anion transporter 2, chloroplastic-like	-2.33037	.	.
Ca_13790	hydroxymethylglutaryl-CoA lyase, mitochondrial-like	.	.	2.39863
Ca_13806	laccase-7-like	.	19.8298	.
Ca_13814	heme-binding-like protein At3g10130, chloroplastic-like	.	2.42706	.
Ca_13864	cytochrome P450 71D9-like	.	18.6467	.
Ca_14007	transcription factor bHLH129-like	.	.	-2.17081
Ca_14041	two-component response regulator-like APRR7-like	2.58547	2.1242	3.426
Ca_14042	cationic amino acid transporter 1-like	.	.	3.73051
Ca_14043	two-component response regulator-like APRR7-like	2.17757	.	3.84172
Ca_14048	transcription factor ASG4-like	2.1365	2.47202	.
Ca_14111	uncharacterized protein LOC101508801	2.43562	.	.
Ca_14112	uncharacterized protein LOC101509121	4.76552	3.84764	.
Ca_14114	uncharacterized protein LOC101509772	.	.	-2.06491
Ca_14134	xyloglucan endotransglucosylase/hydrolase protein 9-like	-4.54994	-5.19564	.
Ca_14167	uncharacterized protein LOC101512080	.	.	2.03862
Ca_14266	vacuolar cation/proton exchanger 3-like	4.2169	.	.
Ca_14269	uncharacterized protein LOC101501242	.	.	2.03016
Ca_14270	uncharacterized protein LOC101501242	2.07974	.	.
Ca_14272	uncharacterized protein LOC101502297	.	.	3.1675
Ca_14385	uncharacterized protein LOC101488702	-2.25109	.	-2.02388
Ca_14395	unknown protein	.	20.2927	21.4304
Ca_14419	putative syntaxin-24-like	.	-2.05079	.
Ca_14493	probable polygalacturonase non-catalytic subunit JP650-like	3.63205	3.5973	.
Ca_14500	probable xyloglucan endotransglucosylase/hydrolase protein 33-like	-6.12391	-7.21677	-3.99863
Ca_14540	uncharacterized protein LOC101503672	-2.36903	-2.84307	.
Ca_14582	fasciclin-like arabinogalactan protein 12-like	-3.92484	-2.19393	.
Ca_14583	fasciclin-like arabinogalactan protein 12-like	-3.3493	-2.37997	.
Ca_14584	fasciclin-like arabinogalactan protein 12-like	-3.73803	-3.94285	.
Ca_14585	fasciclin-like arabinogalactan protein 12-like	-4.47138	-3.27129	.
Ca_14618	ethylene-responsive transcription factor RAP2-7-like	3.22545	3.42881	.
Ca_14621	two-component response regulator-like APRR7-like	3.27479	2.58549	3.0253
Ca_14692	17.8 kDa class I heat shock protein-like	2.90015	3.21042	.
Ca_14704	GDSL esterase/lipase LTL1-like	8.37103	.	.
Ca_14752	RING-H2 finger protein ATL2-like	-2.58189	-2.34349	.
Ca_14762	pathogenesis-related protein 1-like	.	20.7295	.
Ca_14765	probable polygalacturonase-like	-2.14772	.	.
Ca_14771	pathogenesis-related protein STH-2-like	.	20.0935	.
Ca_14775	putative ABA-responsive protein	.	2.52208	.
Ca_14776	class-10 pathogenesis-related protein 1-like	.	2.17853	2.9629
Ca_14777	disease resistance response protein DRRG49-C-like	2.26522	2.82103	.
Ca_14781	leucine-rich repeat extensin-like protein 3-like	.	-2.64697	.
Ca_14786	hybrid signal transduction histidine kinase M-like	19.4902	.	.
Ca_14787	uncharacterized protein LOC101495491	-2.21763	-2.27649	.
Ca_14788	beta-D-xylosidase 1-like	3.28545	3.67491	-2.09055
Ca_14822	uncharacterized protein LOC101489301	-2.43287	-2.45917	.
Ca_14846	E3 ubiquitin-protein ligase At4g11680-like	.	2.13981	.
Ca_14878	reticulocalbin-2-like	4.34193	.	.
Ca_14895	amino acid permease 6-like	.	2.21022	2.55658
Ca_14982	carbonic anhydrase, chloroplastic-like	2.69631	2.97528	.
Ca_15029	transcription factor TRY-like	20.6059	21.1766	20.0296
Ca_15031	ethylene-responsive transcription factor ERF061-like	-2.22267	-4.18064	.
Ca_15106	probable ADP-ribosylation factor GTPase-activating protein AGD13-like	2.68967	3.22515	3.78653
Ca_15136	uncharacterized protein LOC101515113	.	2.60816	.
Ca_15166	F-box protein At2g27310-like	.	.	-2.9935
Ca_15185	apoptosis-inducing factor homolog A-like	.	.	-3.47507
Ca_15192	BEL1-like homeodomain protein 1-like	.	.	2.17088
Ca_15222	cellulose synthase-like protein H1-like	.	2.34205	2.01796
Ca_15242	LOW QUALITY PROTEIN: probable aspartic protease At2g35615-like	-2.04873	.	.
Ca_15270	uncharacterized protein LOC101514323	.	2.06917	2.06586
Ca_15276	uncharacterized protein LOC101488254	-4.48021	-4.55398	-2.02606
Ca_15299	uncharacterized protein LOC101506467	.	21.74	.
Ca_15303	two-component response regulator ARR5-like	.	-2.89835	-3.28756
Ca_15320	HIPL1 protein-like	2.17851	.	.
Ca_15333	uncharacterized protein LOC101492695	.	2.28671	2.89354
Ca_15334	homeobox-leucine zipper protein ATHB-16-like	.	.	2.49112
Ca_15335	nitrate transporter 1.2-like	-2.89192	-4.74883	-2.91102
Ca_15382	glucose-1-phosphate adenylyltransferase large subunit 1-like	.	3.13892	2.46887
Ca_15411	uncharacterized protein LOC101492016	-2.13075	.	.
Ca_15438	uncharacterized protein At3g15000, mitochondrial-like	.	-2.37702	.
Ca_15453	unknown protein	.	.	-3.30303
Ca_15501	uncharacterized protein LOC101492831	2.06675	.	.
Ca_15504	uncharacterized protein LOC101493710	3.06866	3.23131	.
Ca_15518	zinc finger CCCH domain-containing protein 20-like	3.06417	3.47687	2.06463
Ca_15559	cycloartenol synthase-like	.	.	2.86789
Ca_15586	uncharacterized protein LOC101509734	.	-2.07683	.
Ca_15595	alpha-glucan phosphorylase, H isozyme-like	.	-2.02555	.
Ca_15607	phosphomethylpyrimidine synthase, chloroplastic-like	-3.53602	-2.49738	.
Ca_15611	sodium-dependent phosphate transport protein 1, chloroplastic-like	3.11175	2.754	4.91828
Ca_15641	peroxidase 4-like	.	3.60072	.
Ca_15644	uncharacterized protein LOC101488251	3.25212	3.18631	.
Ca_15671	pathogenesis-related genes transcriptional activator PTI6-like	-2.79597	-2.1752	-4.01087
Ca_15688	probable acyl-activating enzyme 6-like	.	3.38786	.
Ca_15777	serine/threonine-protein kinase-like protein CCR4-like	-2.53143	.	.
Ca_15786	ethylene-responsive transcription factor ERF043-like	-2.92666	-3.41043	-2.70692
Ca_15806	NO-associated protein 1, chloroplastic/mitochondrial-like	.	-2.29158	.
Ca_15837	protein WEAK CHLOROPLAST MOVEMENT UNDER BLUE LIGHT 1-like	.	.	4.27165
Ca_15844	phototropin-2-like	.	.	2.3493
Ca_15861	uncharacterized protein LOC101514838	.	-2.56894	.
Ca_15878	uncharacterized protein LOC101509029	.	-2.8947	.
Ca_15884	high affinity nitrate transporter 2.5-like	2.1792	.	.
Ca_15932	unknown protein	.	18.9325	.
Ca_15971	light-inducible protein CPRF2-like	.	19.1087	.
Ca_15987	uncharacterized protein LOC101501129	-21.0252	.	.
Ca_16049	uncharacterized protein LOC101512581	4.23712	.	.
Ca_16065	uncharacterized hydrolase YugF-like	.	.	2.00094
Ca_16068	uncharacterized protein LOC101495054	.	.	-2.8046
Ca_16091	protein phosphatase 2C 37-like	.	.	2.54127
Ca_16096	probable dual-specificity RNA methyltransferase RlmN-like	-2.02067	-2.16182	.
Ca_16130	uncharacterized protein At1g66480-like	.	.	-2.04497
Ca_16143	subtilisin-like protease-like	.	.	2.00356
Ca_16169	auxin-repressed 12.5 kDa protein-like	2.94717	3.8042	.
Ca_16185	protein LURP-one-related 11-like	3.93286	.	.
Ca_16226	unknown protein	.	-2.71989	.
Ca_16227	transcription factor TCP4-like	.	-2.7943	.
Ca_16243	squamosa promoter-binding-like protein 13-like	.	.	2.15861
Ca_16266	copper transporter 2-like	2.17471	.	.
Ca_16280	protein TOC75, chloroplastic-like	.	-2.08992	.
Ca_16321	transaldolase-like	.	-1.99825	.
Ca_16326	uncharacterized protein LOC101503885	.	2.38956	.
Ca_16327	chaperone protein DnaJ-like	4.03372	3.59592	4.05872
Ca_16328	KDEL-tailed cysteine endopeptidase CEP1-like	.	3.73065	.
Ca_16356	thioredoxin-like protein CXXS1-like	2.04738	2.02721	-3.49559
Ca_16364	uncharacterized protein LOC101513513	.	.	2.62314
Ca_16372	cyclic dof factor 2-like	.	.	2.0704
Ca_16379	NAC transcription factor 29-like	.	2.21925	.
Ca_16478	zinc finger A20 and AN1 domain-containing stress-associated protein 3-like	.	2.34456	.
Ca_16514	basic leucine zipper 63-like	.	2.35865	.
Ca_16627	probable beta-D-xylosidase 7-like	3.22178	.	.
Ca_16629	uncharacterized WD repeat-containing protein C2A9.03-like	.	.	2.80628
Ca_16651	uncharacterized protein LOC101494177	-2.36058	-2.57187	.
Ca_16671	uncharacterized protein LOC101502146	.	-2.04101	.
Ca_16688	putative E3 ubiquitin-protein ligase XBAT31-like	.	.	-2.26004
Ca_16693	heat shock cognate 70 kDa protein 2-like	.	.	2.38858
Ca_16709	uncharacterized protein LOC101507317	.	.	-2.83962
Ca_16712	aquaporin TIP1-3-like	.	.	5.44727
Ca_16743	basic blue copper protein	.	2.85556	.
Ca_16745	UDP-arabinose 4-epimerase 1-like	.	.	2.63962
Ca_16776	uncharacterized protein LOC101500557	.	.	2.30515
Ca_16810	phosphoethanolamine N-methyltransferase-like	.	.	4.55815
Ca_16843	MATE efflux family protein 6-like	.	.	2.16463
Ca_16855	cell division protein FtsZ homolog 1, chloroplastic-like	.	-2.57988	.
Ca_16879	uncharacterized protein LOC101509251	.	-2.35873	.
Ca_16888	heterodimeric geranylgeranyl pyrophosphate synthase small subunit, chloroplastic-like	.	.	-2.62506
Ca_16944	aldehyde dehydrogenase family 3 member I1, chloroplastic-like	.	.	2.16593
Ca_16946	NAC domain-containing protein 2-like	-2.95968	.	.
Ca_16949	amino acid permease 2-like	.	2.21573	.
Ca_16998	heparan-alpha-glucosaminide N-acetyltransferase-like	.	.	2.67294
Ca_17016	EPIDERMAL PATTERNING FACTOR-like protein 9-like	-2.29508	-4.48829	.
Ca_17047	gibberellin 2-beta-dioxygenase 8-like	.	.	6.82164
Ca_17070	DNA ligase 1-like	.	21.3106	20.5861
Ca_17081	NAD(P)H-dependent 6'-deoxychalcone synthase-like	.	2.58332	.
Ca_17111	ABC transporter C family member 12-like	-3.05737	-2.954	.
Ca_17140	cytokinin riboside 5'-monophosphate phosphoribohydrolase LOG3-like	.	.	3.7134
Ca_17142	31 kDa ribonucleoprotein, chloroplastic-like	.	-2.97531	.
Ca_17144	phenylalanine ammonia-lyase-like	.	.	2.50878
Ca_17200	uclacyanin-2-like	.	1.99717	.
Ca_17222	hydroquinone glucosyltransferase-like	.	.	2.16627
Ca_17260	uncharacterized protein LOC101500706	.	.	-2.33624
Ca_17271	uncharacterized protein LOC101504436	.	5.24274	.
Ca_17280	trans-resveratrol di-O-methyltransferase-like	.	5.45049	.
Ca_17309	U-box domain-containing protein 19-like	.	.	2.64366
Ca_17324	snakin-2-like	.	.	-4.72596
Ca_17336	uncharacterized protein LOC101495820	2.50542	2.37754	.
Ca_17385	vacuolar-sorting receptor 6-like	2.08197	.	.
Ca_17387	isoflavone 2'-hydroxylase-like	2.10909	3.28225	.
Ca_17430	proline-rich protein 4-like	.	.	4.61386
Ca_17458	uncharacterized protein LOC101509644	-3.43549	-2.82792	-2.49481
Ca_17478	ruBisCO large subunit-binding protein subunit alpha, chloroplastic-like	-2.02252	-2.00169	.
Ca_17483	bifunctional monodehydroascorbate reductase and carbonic anhydrase nectarin-3-like	.	20.4274	.
Ca_17486	bifunctional monodehydroascorbate reductase and carbonic anhydrase nectarin-3-like	.	.	3.97916
Ca_17497	auxin-induced protein X10A-like	.	.	-19.4029
Ca_17524	uncharacterized protein LOC101494931	.	.	4.22504
Ca_17542	chaperone protein dnaJ 8, chloroplastic-like	2.85373	2.41254	.
Ca_17574	thioredoxin H2-like	.	.	2.1729
Ca_17575	thioredoxin H2-like	-2.3609	.	.
Ca_17589	uncharacterized protein LOC101514526	.	.	2.66406
Ca_17603	transcription factor bHLH14-like	.	.	3.5059
Ca_17608	homeobox-leucine zipper protein ATHB-12-like	.	.	5.05509
Ca_17638	ethylene-responsive transcription factor ERF023-like	.	.	2.12081
Ca_17660	probable amino acid permease 7-like	.	.	2.85522
Ca_17785	uncharacterized protein LOC101509356	.	.	-7.61635
Ca_17796	uncharacterized protein LOC101514316	20.5513	20.4849	.
Ca_17840	abscisic acid and environmental stress-inducible protein-like	19.5513	18.8986	.
Ca_17879	uncharacterized protein LOC101510669	.	.	2.56739
Ca_18027	beta-amylase 1, chloroplastic-like	.	.	2.06023
Ca_18030	uncharacterized protein LOC101509066	.	2.97362	.
Ca_18054	unknown protein	-20.4866	.	.
Ca_18074	uncharacterized RING finger protein P32A8.03c-like	.	.	3.02685
Ca_18084	unnamed protein product	-2.65538	-2.64786	.
Ca_18126	uncharacterized protein LOC101504323	2.13328	.	-3.01246
Ca_18264	fimbrin-1-like	20.9182	20.7061	19.4862
Ca_18296	unknown protein	.	18.6741	.
Ca_18356	snakin-1-like	.	-3.1783	-3.31421
Ca_18358	subtilisin-like protease-like	.	.	2.10039
Ca_18364	zinc finger protein ZAT10-like	.	.	-2.41707
Ca_18369	beta-galactosidase	-3.98151	-3.53929	.
Ca_18371	probable strigolactone esterase DAD2-like	.	2.1925	.
Ca_18376	uncharacterized protein LOC101511983	3.28106	3.80589	.
Ca_18391	uncharacterized protein LOC101508556	.	.	-3.41575
Ca_18439	uncharacterized protein LOC101512480	.	.	3.55607
Ca_18504	probable inositol transporter 2-like	3.17839	3.58457	5.5198
Ca_18553	uncharacterized protein LOC101493906	-2.69896	-2.69508	.
Ca_18562	unknown protein	4.06318	.	.
Ca_18564	ninja-family protein AFP1-like	.	.	2.42909
Ca_18636	uncharacterized protein LOC101495981	2.12409	2.83007	4.48635
Ca_18646	3-ketoacyl-CoA synthase 21-like	.	.	-2.45407
Ca_18683	protein MNN4-like	.	3.69712	6.1404
Ca_18699	myb-related protein 306-like	.	.	3.64611
Ca_18726	GDSL esterase/lipase At1g33811-like	7.97064	.	.
Ca_18810	probably inactive leucine-rich repeat receptor-like protein kinase At3g28040-like	.	-3.0267	.
Ca_18909	uncharacterized protein LOC101506028	.	2.58274	.
Ca_18917	non-cyanogenic beta-glucosidase	2.01879	.	.
Ca_18928	acid phosphatase 1-like	.	.	-2.4395
Ca_18956	UPF0481 protein At3g47200-like	.	.	2.39993
Ca_18959	oxygen-evolving enhancer protein 3, chloroplastic-like	-2.08124	-2.15908	.
Ca_19004	xyloglucan endotransglucosylase/hydrolase protein 9-like	-3.51778	-4.01378	-7.55545
Ca_19091	unknown protein	.	19.1199	.
Ca_19110	peptide-N4-(N-acetyl-beta-glucosaminyl)asparagine amidase A-like	2.42621	.	.
Ca_19158	probable glutamate dehydrogenase 3-like	.	4.21589	.
Ca_19167	internalin-A-like	2.13307	2.32461	.
Ca_19173	haloalkane dehalogenase-like	.	2.14698	2.28637
Ca_19182	palmitoyl-monogalactosyldiacylglycerol delta-7 desaturase, chloroplastic-like	.	.	3.61487
Ca_19236	uncharacterized protein sll1770-like	.	2.14674	2.56692
Ca_19254	calmodulin-like protein 5-like	2.45566	3.468	.
Ca_19255	calcium-binding protein A-like	.	2.06943	.
Ca_19295	ethylene-responsive transcription factor ERF017-like	-18.7735	.	.
Ca_19336	TMV resistance protein N-like	20.7533	19.4385	20.7653
Ca_19348	GDSL esterase/lipase CPRD49-like	.	5.81694	.
Ca_19354	GDSL esterase/lipase CPRD49-like	19.1893	20.3034	.
Ca_19401	uncharacterized protein LOC101506924	2.45446	.	.
Ca_19433	dof zinc finger protein DOF5.4-like	.	.	3.56313
Ca_19492	homeobox-leucine zipper protein ATHB-13-like	.	.	-3.23986
Ca_19509	putative receptor-like protein kinase At3g47110-like	.	.	-2.4584
Ca_19584	quinone oxidoreductase-like protein At1g23740, chloroplastic-like	2.40816	2.9381	.
Ca_19623	probable glutathione S-transferase-like	.	.	-3.00273
Ca_19625	probable glutathione S-transferase-like	-2.00795	.	-2.3645
Ca_19626	glutathione S-transferase L2, chloroplastic-like	-3.49473	-2.79972	-2.22428
Ca_19636	phosphatidylinositol:ceramide inositolphosphotransferase 2-like	.	.	-2.36157
Ca_19637	uncharacterized protein LOC101493065	.	.	3.31209
Ca_19668	uncharacterized protein LOC101511147	2.60303	.	.
Ca_19763	E3 ubiquitin-protein ligase ATL6-like	.	.	2.75398
Ca_19807	non-specific lipid-transfer protein-like	.	-2.53251	.
Ca_19858	uncharacterized protein LOC101514285	.	.	-2.64737
Ca_19880	F-box/LRR-repeat MAX2 homolog A-like	.	2.19906	.
Ca_19894	UDP-glycosyltransferase 89B1-like	.	-2.06852	-2.0946
Ca_19895	calcium-binding protein PBP1-like	-2.20119	.	.
Ca_19912	uncharacterized protein LOC101495932	.	.	-2.69865
Ca_19958	LOW QUALITY PROTEIN: hexose carrier protein HEX6-like	2.40742	.	.
Ca_20065	GDSL esterase/lipase At5g55050-like	.	.	3.61979
Ca_20086	uncharacterized protein LOC101488319	.	.	-19.812
Ca_20163	thioredoxin-like 3-2, chloroplastic-like	19.609	.	19.6247
Ca_20210	uncharacterized protein LOC101508928	8.2248	8.52064	6.70965
Ca_20238	nuclear transcription factor Y subunit B-3-like	.	.	4.38225
Ca_20342	eugenol synthase 1-like	4.43875	6.03507	.
Ca_20349	ethylene-responsive transcription factor ERF107-like	.	.	-3.05468
Ca_20417	fasciclin-like arabinogalactan protein 10-like	.	-2.97251	.
Ca_20425	probable calcium-binding protein CML25-like	.	.	-4.92896
Ca_20476	F-box/kelch-repeat protein At1g67480-like	3.11966	3.76587	2.8193
Ca_20550	protein ASPARTIC PROTEASE IN GUARD CELL 2-like	.	.	2.24429
Ca_20600	nitrate reductase [NADH]-like	.	2.52861	4.37585
Ca_20660	UDP-arabinopyranose mutase 2-like	-2.04621	-2.32519	.
Ca_20690	receptor-like protein 12-like	.	2.09513	.
Ca_20704	LOW QUALITY PROTEIN: ferritin-3, chloroplastic-like	2.89439	.	3.26307
Ca_20726	disease resistance response protein 206-like	.	6.41297	.
Ca_20767	uncharacterized protein At1g76070-like	.	.	-2.24701
Ca_20876	uncharacterized protein LOC101497497	.	.	4.18991
Ca_20879	bifunctional monodehydroascorbate reductase and carbonic anhydrase nectarin-3-like	.	.	2.59167
Ca_20902	uncharacterized protein LOC101502530	.	.	2.54234
Ca_20991	chlorophyll a-b binding protein 7, chloroplastic-like	2.01968	.	.
Ca_20992	pentatricopeptide repeat-containing protein At1g02060, chloroplastic-like	3.29166	.	.
Ca_21089	isoflavone-7-O-methyltransferase 9-like	.	2.08148	.
Ca_21163	transmembrane protein 189-like	.	.	2.49933
Ca_21196	probable glutathione S-transferase-like	.	.	3.19256
Ca_21204	uncharacterized protein LOC101496136	20.2324	18.9325	.
Ca_21283	uncharacterized protein LOC101495093	.	.	2.08622
Ca_21370	uncharacterized protein LOC101504873	.	2.21773	2.07953
Ca_21574	uncharacterized oxidoreductase At1g06690, chloroplastic-like	2.11628	2.0647	3.32498
Ca_21667	uncharacterized protein LOC101498893	.	.	-3.86523
Ca_21673	sucrose transport protein SUC4-like	.	.	-2.49618
Ca_21709	carboxyl-terminal-processing protease-like	4.14943	4.58152	5.35432
Ca_21778	anthocyanidin 5,3-O-glucosyltransferase-like	.	2.08122	.
Ca_21856	uncharacterized protein LOC101494216	.	.	2.02841
Ca_21892	unknown protein	-3.71476	.	.
Ca_21896	unknown protein	.	3.45667	.
Ca_21901	unknown protein	18.7026	20.5308	.
Ca_21954	serine carboxypeptidase-like 12-like	.	.	2.48771
Ca_22115	uncharacterized protein LOC101490751	18.7026	19.6828	.
Ca_22148	zinc finger protein CONSTANS-LIKE 2-like	.	2.70879	.
Ca_22153	late embryogenesis abundant protein 1-like	19.8994	19.1469	20.4936
Ca_22155	proline dehydrogenase 2, mitochondrial-like	.	.	-2.68776
Ca_22178	methylecgonone reductase-like	.	.	3.71985
Ca_22179	methylecgonone reductase-like	2.5815	3.02829	2.95821
Ca_22208	uncharacterized protein LOC101514340	4.05298	4.80432	.
Ca_22236	heat shock cognate 70 kDa protein 2-like	.	2.63117	.
Ca_22237	uncharacterized protein LOC101495738	.	19.7398	.
Ca_22351	aldehyde dehydrogenase family 7 member A1-like	2.6108	.	.
Ca_22377	unnamed protein product	.	-2.521	.
Ca_22380	probable calcium-binding protein CML45-like	-2.4813	.	.
Ca_22418	granule-bound starch synthase 1, chloroplastic/amyloplastic-like	.	2.35423	2.74212
Ca_22444	uncharacterized protein LOC101499169	-3.09774	-3.52843	.
Ca_22446	abscisic acid 8'-hydroxylase 2-like, partial	.	3.99395	5.32129
Ca_22521	MATE efflux family protein ALF5-like	.	.	2.93197
Ca_22525	uncharacterized protein LOC101497664	.	.	6.9579
Ca_22555	probable aminotransferase TAT2-like	2.50546	3.2209	2.00949
Ca_22589	calcium-binding protein PBP1-like	-2.95408	-2.51404	.
Ca_22669	SKP1-like protein 14-like	-19.1502	-19.1502	-19.4869
Ca_22779	glucan endo-1,3-beta-glucosidase-like	8.09529	9.96387	.
Ca_22812	uncharacterized protein LOC101499590	-19.0744	.	.
Ca_22851	uncharacterized protein LOC101505551	.	-2.08715	.
Ca_22917	probable WRKY transcription factor 40-like	.	.	-2.95507
Ca_22925	aquaporin NIP6-1-like	.	.	2.16446
Ca_22951	probable leucine-rich repeat receptor-like serine/threonine-protein kinase At3g14840-like	.	.	2.48992
Ca_22970	unknown protein	-18.9752	.	-19.3119
Ca_22974	unknown protein	-3.7546	-5.1115	-3.49767
Ca_22983	uncharacterized protein LOC101496710	-3.26946	.	-3.01264
Ca_23012	uncharacterized protein LOC101495886	.	2.00587	.
Ca_23092	beta-carotene hydroxylase 2, chloroplastic-like	.	.	2.2917
Ca_23152	3'-hydroxy-N-methyl-(S)-coclaurine 4'-O-methyltransferase-like	2.70326	4.56356	8.43751
Ca_23170	ethylene-responsive transcription factor 1B-like	.	.	-2.95771
Ca_23200	protein TRANSPARENT TESTA 12-like	.	.	2.12108
Ca_23304	L-type lectin-domain containing receptor kinase IV.1-like	-2.70037	.	.
Ca_23331	uncharacterized protein LOC101498909	19.8025	19.743	19.7636
Ca_23340	laccase-17-like	2.84595	.	.
Ca_23363	DNA gyrase subunit A, chloroplastic/mitochondrial-like	-2.41645	.	.
Ca_23410	pectinesterase 2-like	.	5.43808	.
Ca_23414	pectinesterase 2-like	.	3.44925	.
Ca_23427	probable cytosolic iron-sulfur protein assembly protein 1-like	.	.	-2.26385
Ca_23578	rhodanese-like domain-containing protein 15, chloroplastic-like	2.13884	.	.
Ca_23583	unknown protein	.	20.3211	19.6247
Ca_23650	chlorophyll a-b binding protein 6, chloroplastic-like	2.04554	.	.
Ca_23668	UDP-glycosyltransferase 73C3-like	.	.	4.21389
Ca_23685	G-type lectin S-receptor-like serine/threonine-protein kinase At1g34300-like	.	.	-2.57989
Ca_23716	delta-1-pyrroline-5-carboxylate synthase-like	.	.	2.91367
Ca_23724	unknown protein	-18.7361	.	-19.0728
Ca_23747	LOW QUALITY PROTEIN: probable pectinesterase/pectinesterase inhibitor 25-like	-2.55787	-2.59529	-2.56508
Ca_23790	calmodulin-binding transcription activator 6-like	.	.	2.06122
Ca_23888	light-regulated protein-like	.	.	-2.78399
Ca_23921	LRR receptor-like serine/threonine-protein kinase FLS2-like	.	.	-2.21297
Ca_23940	ATP-dependent zinc metalloprotease FTSH 12, chloroplastic-like	-2.30422	-2.48183	.
Ca_24014	unknown protein	-3.83299	-4.17269	.
Ca_24123	AP2/ERF and B3 domain-containing transcription repressor TEM1-like	.	.	-2.27788
Ca_24137	aquaporin TIP2-1-like	.	-2.83459	.
Ca_24156	sulfite oxidase-like	2.82536	3.09723	3.56189
Ca_24258	unknown protein	-2.37771	.	.
Ca_24344	alcohol dehydrogenase-like 5-like	5.10835	4.99429	.
Ca_24363	dihydrolipoyllysine-residue acetyltransferase component of acetoin cleaving system-like	.	.	2.63208
Ca_24399	unknown protein	-20.0337	-20.0337	-20.3703
Ca_24423	unknown protein	.	.	2.9476
Ca_24516	uncharacterized protein LOC101502868	-2.69964	.	.
Ca_24607	laccase-4-like	2.27599	.	.
Ca_24643	uncharacterized aarF domain-containing protein kinase At1g79600, chloroplastic-like	2.46639	2.66976	2.47046
Ca_24644	uncharacterized aarF domain-containing protein kinase At1g79600, chloroplastic-like	2.68254	2.76001	.
Ca_24651	MADS-box protein CMB1-like	-20.3211	.	.
Ca_24732	uncharacterized protein LOC101498376	.	.	-23.0802
Ca_24738	probable WRKY transcription factor 75-like	2.25244	2.90429	.
Ca_24761	F-box protein PP2-A13-like	.	.	-3.44309
Ca_24789	uncharacterized protein LOC101493374	19.4141	20.7048	19.429
Ca_24862	21 kDa protein-like	2.04411	.	.
Ca_24863	putative pectinesterase/pectinesterase inhibitor 26-like	.	18.9878	.
Ca_24868	uncharacterized protein LOC101504404	-2.02101	-2.00211	.
Ca_25023	unknown protein	-3.34012	.	-2.66414
Ca_25077	guanine deaminase-like	5.56141	3.85226	.
Ca_25223	alpha-xylosidase 1-like	.	-3.52368	-2.5502
Ca_25306	NADP-dependent alkenal double bond reductase P1-like	.	.	-3.25084
Ca_25359	uncharacterized protein LOC101507684	2.20646	2.8247	.
Ca_25422	uncharacterized protein LOC101491757	.	-2.6159	.
Ca_25518	uncharacterized protein LOC101503183	.	.	2.4628
Ca_25567	uncharacterized protein LOC101498249	3.44904	2.81931	2.83119
Ca_25598	uncharacterized protein LOC101510149	-2.14027	-2.36305	.
Ca_25600	unknown protein	-19.4753	.	.
Ca_25723	uncharacterized protein LOC101513042	3.14809	.	.
Ca_25730	organic cation/carnitine transporter 3-like	.	19.1411	.
Ca_25760	unknown protein	.	19.2543	19.5989
Ca_25805	gibberellin 20 oxidase 1-like	.	2.05455	.
Ca_25811	endoplasmin homolog	-1.9996	.	.
Ca_25929	cyclic dof factor 3-like	2.04064	2.6348	.
Ca_25993	uncharacterized protein LOC101488851	.	.	19.0967
Ca_26019	ATP synthase CF1 beta subunit	2.36259	.	.
Ca_26118	uncharacterized membrane protein At1g06890-like	2.16162	.	.
Ca_26451	vacuolar iron transporter homolog 3-like	.	.	2.24675
Ca_26659	chlorophyll a-b binding protein P4, chloroplastic-like	2.74098	2.24811	.
Ca_26673	ultraviolet-B receptor UVR8-like	5.56199	6.18806	7.1155
Ca_26674	ultraviolet-B receptor UVR8-like	.	5.35564	6.84133
Ca_26679	non-specific lipid-transfer protein 1-like	.	.	2.4199
Ca_26775	DNA-binding protein SMUBP-2-like	2.10308	.	2.48743
Ca_26882	3-ketoacyl-CoA synthase 11-like	-2.55062	-2.29258	-2.75354
Ca_26892	30S ribosomal protein 2, chloroplastic-like	.	-2.18715	.
Ca_26916	transcription factor bHLH130-like	3.01758	2.70503	.
Ca_26954	50S ribosomal protein L6, chloroplastic-like	.	-2.53327	.
Ca_27038	peptide methionine sulfoxide reductase B1, chloroplastic-like	.	.	2.13018
Ca_27073	serine hydroxymethyltransferase, mitochondrial-like	.	.	5.27088
Ca_27311	thaumatin-like protein 1a-like	.	2.89415	2.90037
Ca_27395	uncharacterized protein LOC101496316	.	.	-2.78591
Ca_27497	uncharacterized protein LOC101503679	2.34339	.	.
Ca_27557	tonoplast dicarboxylate transporter-like	2.23801	2.73708	3.17462
Ca_27612	4-coumarate--CoA ligase-like 10-like	.	.	2.86247
Ca_27747	uncharacterized protein LOC101493204	2.59961	2.39824	2.38316
Ca_27756	uncharacterized protein LOC101501686	-3.56392	-3.30979	.
Ca_27757	uncharacterized protein LOC101502011	-3.49059	-3.35281	.
Ca_27770	unknown protein	7.46894	7.46258	7.25279
Ca_27779	30S ribosomal protein S18, chloroplastic-like	20.8808	.	19.0302
Ca_27782	unknown protein	.	18.6694	19.0139
Ca_27823	abscisic acid 8'-hydroxylase 2-like, partial	.	3.87285	5.58636
Ca_27893	uncharacterized protein LOC101510046	3.47595	3.45348	.

## Sheet: CDC COrinne-DEGs
Supplementary file 3: Summary of DEGs in ICCV 96029, CDC Corinne and CDC Luna at 24, 48 and 72 hpi.
CaV1.0_Gene_Id	Description	CDC Corinne-24 hpi (Control-Vs-24hpi)	CDC Corinne-48 hpi (Control-Vs-48hpi)	CDC Corinne-72 hpi (Control-Vs-48hpi)
Ca_00047	ferredoxin-1, chloroplastic-like	-2.16912	.	.
Ca_00085	mRNA turnover protein 4 homolog	1.91006	.	.
Ca_00091	Unknown protein	-2.92617	.	.
Ca_00102	fructose-1,6-bisphosphatase, cytosolic-like	2.47743	.	.
Ca_00104	vacuolar iron transporter homolog 4-like	2.48632	.	2.51507
Ca_00121	non-specific lipid-transfer protein-like protein At5g64080-like	-2.65948	.	.
Ca_00127	dentin sialophosphoprotein-like	2.23446	3.29875	2.00879
Ca_00141	dicarboxylate transporter 2.1, chloroplastic-like	-2.22747	.	.
Ca_00143	classical arabinogalactan protein 1-like	-2.19091	.	.
Ca_00153	cyclin-dependent kinase 12-like	-5.30409	-5.21228	-3.63024
Ca_00176	Unknown protein	19.8612	.	19.745
Ca_00187	uncharacterized protein LOC101507431	.	2.50566	.
Ca_00194	uncharacterized protein At3g49720-like	.	.	1.91981
Ca_00196	pathogenesis-related protein 1B-like	-4.5097	.	2.13348
Ca_00215	flavoprotein WrbA-like	-1.99699	.	.
Ca_00229	equilibrative nucleotide transporter 3-like	2.82687	.	.
Ca_00234	uncharacterized protein LOC101496682	.	.	-2.12436
Ca_00278	polyphenol oxidase A1, chloroplastic-like	.	.	3.75306
Ca_00281	uncharacterized protein LOC101513299	1.90054	.	.
Ca_00286	stem-specific protein TSJT1-like	2.01467	.	.
Ca_00295	dof zinc finger protein DOF2.2-like	.	2.19035	.
Ca_00303	E3 ubiquitin-protein ligase RMA1H1-like	.	.	2.09776
Ca_00310	uncharacterized protein LOC101496996	.	3.13715	.
Ca_00317	uncharacterized protein ECU03_1610-like	.	4.31446	4.12293
Ca_00322	auxin-repressed 12.5 kDa protein-like	2.32581	1.85006	.
Ca_00359	pathogenesis-related genes transcriptional activator PTI5-like	.	.	1.96701
Ca_00367	protein IQ-DOMAIN 1-like	-3.44847	.	.
Ca_00375	GDSL esterase/lipase At1g28590-like	.	.	2.04231
Ca_00383	50S ribosomal protein L34, chloroplastic-like	-2.03773	.	.
Ca_00414	uncharacterized protein LOC101511155	2.85223	2.16839	.
Ca_00419	uncharacterized protein LOC101512973	2.21416	.	.
Ca_00420	probable WRKY transcription factor 65-like	3.32934	2.79097	.
Ca_00424	fasciclin-like arabinogalactan protein 12-like	-2.90932	.	.
Ca_00449	GDSL esterase/lipase At1g29670-like	.	-2.88127	-2.34343
Ca_00504	uncharacterized protein LOC101488455	-3.73367	-2.26848	.
Ca_00521	monothiol glutaredoxin-S10-like	.	3.35031	.
Ca_00535	inactive beta-amylase 9-like	.	.	-3.41498
Ca_00551	sugar transporter ERD6-like 16-like	2.50924	2.34139	.
Ca_00573	F-box/kelch-repeat protein At3g23880-like	2.55935	2.20009	.
Ca_00584	uncharacterized protein LOC101513199	.	.	4.72427
Ca_00586	mitogen-activated protein kinase 16-like	.	.	1.93772
Ca_00605	uncharacterized protein LOC101493769	-2.15149	-2.41255	.
Ca_00643	5'-adenylylsulfate reductase 1, chloroplastic-like	.	-1.88567	.
Ca_00665	uncharacterized protein LOC101511259	.	.	2.94942
Ca_00679	ubiquinol oxidase 4, chloroplastic/chromoplastic-like	.	.	2.27852
Ca_00727	UDP-glycosyltransferase 73C2-like	-2.87935	.	.
Ca_00742	wall-associated receptor kinase-like 20-like	.	.	-2.19002
Ca_00748	uncharacterized protein LOC101492516	-2.72564	.	.
Ca_00793	cell division protein FtsZ homolog 2-1, chloroplastic-like	-2.05802	.	.
Ca_00794	uncharacterized protein LOC101508117	-3.23966	.	.
Ca_00802	uncharacterized protein LOC101511310	.	.	3.04201
Ca_00814	1-aminocyclopropane-1-carboxylate oxidase homolog 1-like	.	-2.05088	.
Ca_00827	lysosomal Pro-X carboxypeptidase-like	.	.	1.95826
Ca_00835	uncharacterized protein LOC101497716	.	-2.23805	.
Ca_00877	fasciclin-like arabinogalactan protein 16-like	-2.06729	.	.
Ca_00890	probable carboxylesterase 15-like	.	-2.7606	-4.04248
Ca_00891	probable carboxylesterase 15-like	.	-2.86293	-3.83536
Ca_00914	rho GTPase-activating protein 24-like	-2.71612	.	.
Ca_00930	monothiol glutaredoxin-S11-like	.	.	-2.0283
Ca_00931	glutaredoxin-C11-like	.	.	-4.30002
Ca_00933	monothiol glutaredoxin-S6-like	.	.	-6.11127
Ca_00978	probable pectinesterase/pectinesterase inhibitor 40-like	-2.09327	.	.
Ca_00998	probable beta-D-xylosidase 2-like	.	.	-4.26682
Ca_00999	uncharacterized protein LOC101499148	.	2.2982	.
Ca_01000	uncharacterized protein LOC101498829	.	2.12854	.
Ca_01020	Unknown protein	.	.	-20.4978
Ca_01030	probable boron transporter 2-like	-2.40104	.	.
Ca_01106	nicotianamine synthase-like	.	.	3.6603
Ca_01113	dnaJ homolog subfamily B member 6-like	2.2885	.	3.15557
Ca_01127	F-box protein PP2-B15-like	2.68583	.	.
Ca_01140	uncharacterized protein LOC101493722	2.57901	1.84731	.
Ca_01150	protein RALF-like 33-like	-1.81188	.	.
Ca_01192	sugar transporter ERD6-like 5-like	2.76092	.	.
Ca_01193	histidine-containing phosphotransfer protein 1-like	.	.	-2.97211
Ca_01233	GDP-mannose 3,5-epimerase 1-like	-2.34865	-1.82296	.
Ca_01237	hevein-like preproprotein-like	2.36817	2.30112	.
Ca_01256	protein PHR1-LIKE 1-like	.	.	2.18972
Ca_01262	uncharacterized protein LOC101514117	2.32306	.	.
Ca_01280	violaxanthin de-epoxidase, chloroplastic-like	-1.95346	.	.
Ca_01318	protein ASPARTIC PROTEASE IN GUARD CELL 1-like	-2.0065	.	.
Ca_01328	uncharacterized protein LOC101490666	.	.	1.84696
Ca_01348	uncharacterized protein LOC101494887	-1.83513	.	.
Ca_01359	two-component response regulator-like APRR9-like	3.47571	3.32071	2.88598
Ca_01365	protein LHY-like	.	.	-2.91889
Ca_01384	uncharacterized protein LOC101494811	-2.35777	.	.
Ca_01392	lysosomal alpha-mannosidase-like	.	.	-2.65785
Ca_01402	transcription factor bHLH137-like	.	.	-2.5178
Ca_01418	bidirectional sugar transporter SWEET13-like	.	1.84653	.
Ca_01431	thylakoid lumenal 17.9 kDa protein, chloroplastic-like	-2.20646	.	.
Ca_01446	serine--tRNA ligase-like	.	-2.01392	.
Ca_01499	mitochondrial uncoupling protein 5-like	-1.94098	.	-4.94283
Ca_01521	uncharacterized protein LOC101497627	.	.	3.26971
Ca_01538	phosphatidate phosphatase LPIN1-like	2.50582	.	.
Ca_01541	chlorophyll a-b binding protein 4, chloroplastic-like	-2.72294	.	.
Ca_01586	zinc finger protein ZAT10-like	.	2.53282	.
Ca_01619	zinc finger CCCH domain-containing protein 20-like	3.05169	3.11323	.
Ca_01626	Unknown protein	-2.29143	.	.
Ca_01636	uncharacterized protein LOC101512541	-2.31124	.	-2.04558
Ca_01640	heat shock factor protein HSF30-like	.	2.60454	2.34866
Ca_01650	(S)-coclaurine N-methyltransferase-like	.	-2.43451	.
Ca_01662	uncharacterized protein LOC101501920	-2.1461	.	.
Ca_01695	probable protein phosphatase 2C 11-like	2.46017	.	1.96938
Ca_01746	14 kDa proline-rich protein DC2.15-like	-3.8136	.	.
Ca_01747	14 kDa proline-rich protein DC2.15-like	-2.69023	.	.
Ca_01789	uncharacterized protein LOC101512419	2.30588	.	2.11278
Ca_01810	molybdate transporter 1-like	-2.0715	.	.
Ca_01839	F-box protein AFR-like	-3.15038	.	-2.10734
Ca_01850	putative UDP-sugar transporter DDB_G0278631-like	.	.	-1.9377
Ca_01860	cation transport regulator-like protein 2-like	.	.	-2.82833
Ca_01865	basic leucine zipper 9-like	.	.	2.12034
Ca_01873	uncharacterized protein LOC101510277	2.23441	2.3694	.
Ca_01882	uncharacterized protein LOC101498079	2.31388	.	.
Ca_01891	Unknown protein	.	.	19.2051
Ca_01929	uncharacterized protein At4g08330, chloroplastic-like	.	2.60969	2.52575
Ca_01930	uncharacterized protein LOC101489629	2.01516	.	.
Ca_01941	E3 ubiquitin-protein ligase ZNRF3-like	.	.	-2.96188
Ca_01963	thaumatin-like protein 1-like	.	.	2.6136
Ca_01966	chaperone protein dnaJ 11, chloroplastic-like	3.99988	3.49505	2.03539
Ca_01984	uncharacterized protein LOC101496496	.	.	-2.3881
Ca_02009	sec14 cytosolic factor-like	.	.	-2.96668
Ca_02073	Unknown protein	.	20.8676	.
Ca_02097	uncharacterized protein LOC101512475	.	.	-3.27142
Ca_02098	LOW QUALITY PROTEIN: pathogenesis-related protein PRB1-3-like	-2.08142	-1.84652	.
Ca_02104	uncharacterized protein LOC101510663	-2.85127	-1.82798	.
Ca_02142	calmodulin-like protein 1-like	.	.	4.31745
Ca_02150	zeaxanthin epoxidase, chloroplastic-like	.	.	5.22419
Ca_02151	uncharacterized protein LOC101492148	.	.	2.34348
Ca_02186	isoflavone 2'-hydroxylase-like	-2.72624	-2.57383	.
Ca_02193	lysine-rich arabinogalactan protein 18-like	-2.11385	.	-2.09693
Ca_02208	LOB domain-containing protein 37-like	.	.	-2.02466
Ca_02215	BTB/POZ domain-containing protein NPY2-like	-2.05982	.	.
Ca_02217	BTB/POZ and TAZ domain-containing protein 4-like	3.20562	2.34708	.
Ca_02220	calcium-transporting ATPase 2, plasma membrane-type-like	-3.5472	-2.5623	.
Ca_02239	uncharacterized protein LOC101513866	.	22.6855	.
Ca_02269	uncharacterized protein LOC101504661	.	.	1.87756
Ca_02276	glycine cleavage system H protein, mitochondrial-like	-2.74747	.	.
Ca_02337	formyltetrahydrofolate deformylase-like	-2.49278	.	.
Ca_02338	probable aquaporin TIP2-2-like	.	.	3.75387
Ca_02358	nitrate transporter 1.1-like	.	2.1635	.
Ca_02371	uncharacterized protein LOC101492820	-1.91964	.	.
Ca_02397	expansin-A7-like	-3.62807	-2.88412	.
Ca_02399	uncharacterized protein LOC101509366	1.87498	.	2.05652
Ca_02420	thaumatin-like protein PR-5b	.	4.74767	2.90872
Ca_02451	homeobox protein 2-like	.	.	2.39635
Ca_02457	NAC domain-containing protein 8-like	.	.	-3.93496
Ca_02465	fasciclin-like arabinogalactan protein 13-like	-2.0966	.	.
Ca_02486	pseudouridine-5'-monophosphatase-like	.	.	2.30698
Ca_02523	fasciclin-like arabinogalactan protein 12-like	-2.37156	.	.
Ca_02620	expansin-A6-like	-2.64391	.	.
Ca_02631	E3 ubiquitin-protein ligase RING1-like	.	1.93217	.
Ca_02633	uncharacterized protein LOC101501532	-2.47861	-2.00315	.
Ca_02649	ADP,ATP carrier protein, mitochondrial-like	.	2.66189	2.83959
Ca_02663	uncharacterized serine-rich protein C215.13-like	-2.52386	-2.28121	.
Ca_02679	uncharacterized protein LOC101511699	-2.01358	.	.
Ca_02709	LOW QUALITY PROTEIN: endochitinase PR4-like	-2.15173	-2.19806	.
Ca_02725	uncharacterized protein LOC101489777	.	.	-2.07536
Ca_02735	glyoxylate/succinic semialdehyde reductase 1-like	-1.82168	.	.
Ca_02736	nucleosome assembly protein 1-like 1-like	.	-2.51661	.
Ca_02759	inorganic pyrophosphatase 1-like	.	.	22.5711
Ca_02765	uncharacterized protein LOC101502273	.	21.2144	19.2369
Ca_02773	GDSL esterase/lipase APG-like	.	.	-2.38001
Ca_02797	aquaporin TIP2-1-like	.	.	2.2369
Ca_02798	uncharacterized protein LOC101490201	-2.55109	.	.
Ca_02803	ALA-interacting subunit 1-like	-2.6604	.	.
Ca_02839	F-box/kelch-repeat protein At1g80440-like	2.8622	2.29277	1.95838
Ca_02850	plastidic ATP/ADP-transporter-like	.	.	2.26329
Ca_02857	acyl-protein thioesterase 2-like	.	.	5.03513
Ca_02863	probable amino-acid racemase-like	.	-2.19658	.
Ca_02946	probable protein phosphatase 2C 40-like	.	.	4.73387
Ca_02961	late embryogenesis abundant protein Lea5-like	.	.	-2.24924
Ca_02974	probable sucrose-phosphate synthase 1-like	.	.	1.91799
Ca_02985	major allergen Pru av 1-like	.	.	-2.0544
Ca_02987	ABA-responsive protein ABR18-like	-3.27586	.	2.06144
Ca_02999	GTP-binding protein SAR1A-like	.	.	1.88561
Ca_03005	Unknown protein	.	.	-3.55511
Ca_03023	probable calcium-binding protein CML18-like	-3.88709	-2.74791	-2.93045
Ca_03040	cell wall / vacuolar inhibitor of fructosidase 1-like	-2.82716	.	-2.28729
Ca_03048	serine carboxypeptidase-like 33-like	.	.	2.25918
Ca_03068	S-adenosylmethionine synthetase	.	.	2.75251
Ca_03069	pleiotropic drug resistance protein 3-like	2.06928	.	.
Ca_03091	uncharacterized protein LOC101505378	.	-1.9155	.
Ca_03106	alpha-aminoadipic semialdehyde synthase-like	2.36644	.	.
Ca_03118	sucrose synthase-like	1.81297	.	.
Ca_03122	peroxiredoxin Q, chloroplastic-like	-2.52064	.	.
Ca_03130	probable protein Pop3-like	.	.	2.64794
Ca_03131	uncharacterized protein LOC101489014	.	.	1.98305
Ca_03133	protein TIFY 10A-like	-3.57824	.	.
Ca_03136	ubiquinone biosynthesis protein COQ9, mitochondrial-like	.	.	2.57491
Ca_03144	thiol protease aleurain-like	.	.	2.08915
Ca_03171	putative nuclease HARBI1-like	.	2.97759	.
Ca_03188	uncharacterized protein LOC101492689	2.41027	2.05849	2.47065
Ca_03193	GATA transcription factor 21-like	-2.66823	.	.
Ca_03197	probable xyloglucan endotransglucosylase/hydrolase protein 23-like	2.69219	.	.
Ca_03205	probable serine/threonine-protein kinase Cx32, chloroplastic-like	-2.28467	.	.
Ca_03217	macrophage migration inhibitory factor homolog	-2.35062	.	.
Ca_03283	probable alpha,alpha-trehalose-phosphate synthase [UDP-forming] 11-like	1.81975	2.04716	.
Ca_03297	glycine-rich cell wall structural protein 2-like	.	-1.83188	-2.61485
Ca_03335	BTB/POZ domain-containing protein At2g24240-like	1.9381	1.88815	.
Ca_03341	NADP-dependent glyceraldehyde-3-phosphate dehydrogenase-like	.	2.0244	.
Ca_03370	uncharacterized protein LOC101501221	.	.	2.33647
Ca_03373	unnamed protein product	.	.	1.87603
Ca_03377	uncharacterized protein LOC101499103	.	.	-2.36559
Ca_03379	putative lactoylglutathione lyase-like	-2.34403	.	.
Ca_03420	U3 small nucleolar RNA-associated protein 15 homolog	2.12531	.	.
Ca_03427	classical arabinogalactan protein 26-like	-4.4136	-2.04605	.
Ca_03431	monothiol glutaredoxin-S9-like	.	.	5.00487
Ca_03432	glutaredoxin-C11-like	.	.	-4.18976
Ca_03442	glutathione S-transferase PARB-like	-3.02342	-3.47099	-2.96392
Ca_03455	universal stress protein A-like protein-like	-2.18206	-2.36584	-2.21284
Ca_03495	uncharacterized protein LOC101509395	-2.92474	.	-2.14176
Ca_03507	universal stress protein A-like protein-like	1.92617	.	2.8957
Ca_03522	pentatricopeptide repeat-containing protein At1g02370, mitochondrial-like	2.26382	.	.
Ca_03539	protein NIM1-INTERACTING 1-like	.	20.5294	19.9172
Ca_03551	probable pectinesterase/pectinesterase inhibitor 21-like	.	-3.39574	-6.63767
Ca_03633	universal stress protein A-like protein-like	.	.	-1.84926
Ca_03695	root phototropism protein 3-like	-5.57303	-3.91293	-4.0369
Ca_03763	histone H1-like	.	.	-2.21367
Ca_03805	uncharacterized protein LOC101510142	-1.92387	.	.
Ca_03824	zinc finger CCCH domain-containing protein ZFN-like	-2.26941	.	.
Ca_03838	lipase 1-like	3.20614	2.42029	.
Ca_03839	methionine gamma-lyase-like	.	.	-2.12783
Ca_03861	uncharacterized protein LOC101510689	.	.	2.42146
Ca_03864	uncharacterized protein LOC101509279	.	.	-19.136
Ca_03876	amino acid permease 3-like	3.41255	.	.
Ca_03883	unnamed protein product	.	1.98155	.
Ca_03911	2-oxoisovalerate dehydrogenase subunit alpha, mitochondrial-like	2.37128	.	.
Ca_03939	uncharacterized protein LOC101494289	-1.80928	.	.
Ca_03943	protein MKS1-like	.	2.84847	.
Ca_03974	uncharacterized protein LOC101507417	.	.	5.72851
Ca_03985	soluble starch synthase 1, chloroplastic/amyloplastic-like	-2.1004	.	.
Ca_03999	uncharacterized protein LOC101491366	-19.5796	.	2.77939
Ca_04037	probable LRR receptor-like serine/threonine-protein kinase At3g47570-like	-2.39122	-2.31017	.
Ca_04056	two-component response regulator-like APRR5-like	3.21863	.	2.90637
Ca_04059	hyoscyamine 6-dioxygenase-like	.	.	1.84704
Ca_04086	Unknown protein	.	.	-20.2835
Ca_04106	uncharacterized protein LOC101508249	.	-1.8795	.
Ca_04113	Unknown protein	.	.	-18.878
Ca_04114	Unknown protein	-3.92487	.	.
Ca_04123	phosphoglucan phosphatase LSF2, chloroplastic-like	.	.	1.87719
Ca_04124	adenine/guanine permease AZG1-like	.	.	2.18188
Ca_04125	peroxidase 52-like	.	.	2.73193
Ca_04141	probable WRKY transcription factor 51-like	.	.	2.65005
Ca_04165	RING-H2 finger protein ATL78-like	.	2.07612	.
Ca_04171	U-box domain-containing protein 27-like	-2.08624	.	.
Ca_04334	geraniol 8-hydroxylase-like	.	.	1.96728
Ca_04359	protein GIGANTEA-like	5.43596	4.33386	5.18703
Ca_04365	peroxidase 12-like	.	4.83382	2.63574
Ca_04393	vacuolar iron transporter homolog 3-like	.	.	4.88813
Ca_04394	histidine decarboxylase-like	.	5.07814	.
Ca_04404	ABC transporter C family member 10-like	.	-1.99468	-2.07643
Ca_04466	uncharacterized protein LOC101495651	.	.	4.58514
Ca_04486	uncharacterized protein LOC101504477	3.01171	.	.
Ca_04518	MADS-box transcription factor 17-like	.	.	2.24681
Ca_04534	cytochrome P450 704C1-like	.	1.88449	.
Ca_04552	early light-induced protein, chloroplastic-like	.	.	4.38719
Ca_04557	1,2-dihydroxy-3-keto-5-methylthiopentene dioxygenase 1-like	.	.	2.42301
Ca_04605	uncharacterized protein C24B11.05-like	2.38885	2.52132	.
Ca_04614	uncharacterized protein LOC101499874	.	.	3.24382
Ca_04628	uncharacterized GPI-anchored protein At3g06035-like	-2.04118	.	-2.01167
Ca_04672	uncharacterized protein LOC101490044	.	.	1.92983
Ca_04758	B-box zinc finger protein 20-like	.	.	-3.71773
Ca_04771	theobromine synthase 2-like	3.26613	4.78829	.
Ca_04774	glucose-1-phosphate adenylyltransferase large subunit 1-like	.	.	3.04218
Ca_04776	isoflavone reductase homolog	.	.	2.49732
Ca_04783	glucan endo-1,3-beta-D-glucosidase-like	.	-2.07761	.
Ca_04789	BURP domain-containing protein 17-like	.	.	2.29624
Ca_04802	psbP domain-containing protein 3, chloroplastic-like	-2.37743	.	.
Ca_04805	monosaccharide-sensing protein 2-like	.	.	2.08653
Ca_04807	RING-H2 finger protein ATL80-like	-2.04007	.	.
Ca_04810	peptidyl-prolyl cis-trans isomerase FKBP18, chloroplastic-like	-1.96487	-1.82905	.
Ca_04857	high mobility group B protein 9-like	-3.72072	.	.
Ca_04863	uncharacterized protein At1g76070-like	.	2.45605	.
Ca_04886	beta-tubulin	.	.	1.96723
Ca_04930	uncharacterized protein LOC101496547	.	.	2.36037
Ca_04933	uncharacterized protein LOC101511346	.	.	-2.70182
Ca_04943	uncharacterized protein LOC101501386	5.31822	.	.
Ca_04952	putative S-adenosyl-L-methionine-dependent methyltransferase MSMEG_0093-like	-3.95066	-1.97305	.
Ca_04993	tubulin alpha chain-like	.	.	-1.87003
Ca_05002	uncharacterized protein LOC101496773	.	-2.03986	.
Ca_05030	uncharacterized protein LOC101503541	-4.19183	-3.58622	.
Ca_05053	uncharacterized protein LOC101509751	-2.55346	.	.
Ca_05061	l-Ala-D/L-Glu epimerase-like	.	.	2.08305
Ca_05071	purple acid phosphatase 7-like	-1.92868	.	.
Ca_05074	type I inositol 1,4,5-trisphosphate 5-phosphatase CVP2-like	-8.74699	-6.52638	-4.57925
Ca_05110	isoflavone 2'-hydroxylase-like	.	2.55946	.
Ca_05111	isoflavone 2'-hydroxylase-like	.	2.6488	2.45934
Ca_05114	isoflavone 2'-hydroxylase-like	.	2.15003	.
Ca_05166	probable leucine-rich repeat receptor-like protein kinase At2g33170-like	.	.	-2.21664
Ca_05181	putative disease resistance protein RGA4-like	2.54133	.	.
Ca_05186	tetrahydrocannabinolic acid synthase-like	.	.	2.4942
Ca_05189	reticuline oxidase-like protein-like	.	.	2.54234
Ca_05208	60S ribosomal protein L3-like	.	.	-2.71984
Ca_05243	dentin sialophosphoprotein-like	5.49027	6.1735	5.5342
Ca_05261	UDP-glycosyltransferase 85A5-like	1.87451	1.83947	1.91022
Ca_05266	ABC transporter G family member 11-like	.	2.84194	.
Ca_05284	magnesium-dependent phosphatase 1-like	-2.4724	.	.
Ca_05295	putative glutamine amidotransferase YLR126C-like	.	.	2.52581
Ca_05321	malate dehydrogenase, glyoxysomal-like	-2.19163	.	.
Ca_05367	myosin-J heavy chain-like	-1.82237	.	.
Ca_05375	thioredoxin X, chloroplastic-like	-2.03201	.	.
Ca_05389	mediator of RNA polymerase II transcription subunit 36a-like	2.02796	.	.
Ca_05432	pentatricopeptide repeat-containing protein At2g35130-like	-2.67488	-2.05511	.
Ca_05529	alpha,alpha-trehalose-phosphate synthase [UDP-forming] 5-like	.	.	2.26576
Ca_05546	putative zinc finger protein At1g68190-like	-2.59904	-2.36437	.
Ca_05567	uncharacterized protein LOC101497518	.	3.1309	.
Ca_05612	uncharacterized protein LOC101506848	-1.84816	.	.
Ca_05625	snakin-1-like	.	20.5456	.
Ca_05655	uncharacterized protein LOC101515656	-1.89195	.	.
Ca_05685	acyl carrier protein 4, chloroplastic-like	-1.98752	-2.19822	-2.66752
Ca_05700	membrane-anchored ubiquitin-fold protein 3-like	3.05446	.	2.87126
Ca_05719	UDP-glucose 4-epimerase-like	.	.	-1.80929
Ca_05720	thaumatin-like protein PR-5a	-3.39927	.	2.33481
Ca_05751	GMP synthase [glutamine-hydrolyzing]-like	2.16315	.	.
Ca_05757	cytochrome P450 86A2-like	-2.56695	.	-5.9055
Ca_05774	probable polygalacturonase-like	-2.58675	.	-2.04731
Ca_05782	WRKY transcription factor 22-like	3.77079	.	.
Ca_05806	arabinogalactan peptide 16-like	.	.	-2.40492
Ca_05855	luminal-binding protein-like	.	1.88177	.
Ca_05857	luminal-binding protein-like	.	2.08056	2.10614
Ca_05860	short-chain dehydrogenase TIC 32, chloroplastic-like	-2.59049	.	.
Ca_05889	uncharacterized protein LOC101500241	-3.23571	.	.
Ca_05908	inositol oxygenase 2-like	2.15938	.	.
Ca_05916	uncharacterized protein LOC101489321	-3.86196	-3.63044	.
Ca_05988	glycerophosphodiester phosphodiesterase GDE1-like	.	-2.73732	.
Ca_05994	acyltransferase-like protein At3g26840, chloroplastic-like	.	.	2.01792
Ca_05995	CASP-like protein RCOM_1446020-like	.	.	2.17344
Ca_05998	heavy metal-associated isoprenylated plant protein 26-like	-2.1886	-2.54063	.
Ca_06061	uncharacterized protein LOC101492839	-2.04705	.	.
Ca_06085	transcription factor bHLH25-like	-4.01299	.	.
Ca_06162	desiccation protectant protein Lea14 homolog	.	-1.93019	.
Ca_06170	FK506-binding protein 4-like	.	.	-2.1686
Ca_06177	probable serine/threonine-protein kinase At1g01540-like	-2.08709	.	.
Ca_06180	probable polygalacturonase-like	.	.	3.49541
Ca_06193	uncharacterized protein LOC101511624	-2.25961	.	.
Ca_06289	cytochrome P450 71A24-like	.	.	2.33384
Ca_06291	cytochrome P450 71A26-like	.	.	1.9863
Ca_06299	stem-specific protein TSJT1-like	.	.	-3.75962
Ca_06313	uncharacterized protein LOC101509007	3.1251	4.08855	.
Ca_06354	isoflavone 4'-O-methyltransferase-like	.	6.60207	.
Ca_06355	isoflavone 4'-O-methyltransferase-like	.	3.64814	.
Ca_06356	isoflavone 4'-O-methyltransferase-like	.	.	2.09309
Ca_06357	2-hydroxyisoflavanone synthase-like	.	.	3.20369
Ca_06411	uncharacterized protein LOC101514167	2.58708	.	.
Ca_06426	uncharacterized protein LOC101492003	.	.	6.83364
Ca_06428	Unknown protein	21.7464	22.0442	20.3177
Ca_06452	ferredoxin--nitrite reductase, chloroplastic-like	-2.38992	.	.
Ca_06460	methylcrotonoyl-CoA carboxylase beta chain, mitochondrial-like	.	.	-2.67633
Ca_06478	CBS domain-containing protein CBSX2, chloroplastic-like	.	.	1.89889
Ca_06480	UDP-glucose flavonoid 3-O-glucosyltransferase 7-like	.	.	-2.00437
Ca_06482	UDP-glucosyl transferase 73B2-like	.	.	3.46614
Ca_06504	10 kDa chaperonin-like	1.82992	.	.
Ca_06509	phosphomannomutase/phosphoglucomutase-like	.	-2.19751	2.73377
Ca_06566	uncharacterized hydrolase YugF-like	-2.22594	.	.
Ca_06629	protein argonaute PNH1-like	3.9391	.	.
Ca_06636	uncharacterized protein LOC101495379	1.93838	.	.
Ca_06678	uncharacterized protein LOC101506791	.	.	4.26214
Ca_06702	36.4 kDa proline-rich protein-like	-2.04741	.	-4.14167
Ca_06741	uncharacterized protein LOC101508703	-2.14428	.	.
Ca_06792	UDP-glucosyl transferase 73B2-like	-2.15192	.	.
Ca_06825	gelsolin-related protein of 125 kDa-like	.	.	3.87867
Ca_06870	cytochrome c oxidase copper chaperone-like	1.90758	.	.
Ca_06887	CBS domain-containing protein CBSX5-like	-2.58747	.	.
Ca_06899	NAC domain-containing protein 19-like	.	2.58155	.
Ca_06901	NAC domain-containing protein 18-like	.	.	2.45019
Ca_06917	chlorophyll a-b binding protein 13, chloroplastic-like	.	2.01578	.
Ca_06954	psbQ-like protein 2, chloroplastic-like	-1.82056	.	.
Ca_06961	uncharacterized protein LOC101512574	-2.08478	.	.
Ca_06988	peroxidase 4-like	-2.05215	-3.08745	-2.69142
Ca_07033	arogenate dehydratase 3, chloroplastic-like	.	.	2.38246
Ca_07046	fatty acyl-CoA reductase 3-like	2.22665	.	1.91285
Ca_07059	uncharacterized protein LOC101505815	.	.	5.55435
Ca_07074	F-box protein At2g27310-like	2.26033	.	.
Ca_07109	allene oxide synthase, chloroplastic-like	.	.	2.22733
Ca_07112	cellulose synthase-like protein B4-like	.	.	2.88361
Ca_07128	glutamate receptor 3.7-like	-2.31638	-1.88479	.
Ca_07192	two-component response regulator ARR9-like	-5.51531	-5.93591	-5.12463
Ca_07202	uncharacterized protein LOC101515199	.	-2.05578	.
Ca_07203	protein GAST1-like	-4.99029	-2.27689	.
Ca_07230	uncharacterized protein LOC101501153	.	2.32423	.
Ca_07270	uncharacterized protein LOC101492462	-2.92436	-1.83856	-3.50639
Ca_07272	Unknown protein	.	22.0518	.
Ca_07274	zinc finger A20 and AN1 domain-containing stress-associated protein 8-like	.	.	-1.93998
Ca_07277	uncharacterized protein LOC101494561	-2.31809	-1.95699	.
Ca_07323	uncharacterized protein LOC101511851	-2.045	.	.
Ca_07331	Unknown protein	.	.	-1.93234
Ca_07348	probable galacturonosyltransferase-like 4-like	.	.	-2.77701
Ca_07357	short-chain type dehydrogenase/reductase-like	-1.84975	.	.
Ca_07358	short-chain type dehydrogenase/reductase-like	-2.18174	-2.73132	.
Ca_07368	uncharacterized protein LOC101501463	-2.63057	.	.
Ca_07391	uncharacterized protein LOC101510565	-2.92696	.	-2.923
Ca_07423	vignain-like	.	.	-2.89073
Ca_07476	uncharacterized protein LOC101492662	-2.26675	.	.
Ca_07481	triose phosphate/phosphate translocator, non-green plastid, chloroplastic-like	.	.	1.95116
Ca_07512	nucleobase-ascorbate transporter 6-like	-2.42421	-2.3321	.
Ca_07516	uncharacterized protein At5g50100, mitochondrial-like	.	.	2.80963
Ca_07533	L-ascorbate oxidase-like	-2.61317	-2.48027	.
Ca_07542	alcohol dehydrogenase-like 7-like	.	.	3.08366
Ca_07554	linoleate 13S-lipoxygenase 2-1, chloroplastic-like	.	.	2.78849
Ca_07560	probable serine/threonine-protein kinase DDB_G0280133-like	-2.59285	.	.
Ca_07579	homeobox-leucine zipper protein ATHB-6-like	-3.91714	-3.84039	-3.02583
Ca_07604	oligopeptide transporter 7-like	.	.	3.59788
Ca_07605	oligopeptide transporter 7-like	.	.	2.88465
Ca_07613	triacylglycerol lipase 2-like	-20.6025	.	-20.1615
Ca_07615	CYSTM1 family protein A-like	.	.	-2.50996
Ca_07629	repetitive proline-rich cell wall protein 2-like	.	.	-3.08003
Ca_07664	WAT1-related protein At2g37460-like	.	.	2.24365
Ca_07670	probable cysteine proteinase At4g11310-like	19.2311	22.0949	18.7969
Ca_07686	Unknown protein	.	.	20.6139
Ca_07687	uncharacterized PE-PGRS family protein PE_PGRS46-like	-2.37127	.	-3.28969
Ca_07698	uncharacterized protein LOC101508210	-1.82155	.	.
Ca_07754	ethylene-responsive transcription factor 1B-like	.	3.63791	.
Ca_07755	ethylene-responsive transcription factor ERF098-like	.	2.31625	.
Ca_07777	histone H1-like	.	.	-2.36435
Ca_07793	beta-carotene isomerase D27, chloroplastic-like	.	.	2.50071
Ca_07800	heat stress transcription factor A-7a-like	.	2.07779	.
Ca_07831	chloroplast stem-loop binding protein of 41 kDa a, chloroplastic-like	-2.18321	.	.
Ca_07839	basic 7S globulin-like	2.86862	3.50234	.
Ca_07854	uncharacterized protein LOC101507383, partial	.	-2.41253	.
Ca_07882	inositol transporter 4-like	.	-2.02765	.
Ca_07897	uncharacterized protein LOC101488551	.	.	18.8011
Ca_07929	Unknown protein	4.4114	2.10805	.
Ca_07982	uncharacterized protein LOC101505702	2.10213	2.25945	.
Ca_07983	uncharacterized protein LOC101505702	2.02622	.	.
Ca_07999	2-succinylbenzoate--CoA ligase, chloroplastic/peroxisomal-like	.	.	-2.51925
Ca_08005	probable 3-hydroxyisobutyrate dehydrogenase, mitochondrial-like	.	.	-3.11922
Ca_08055	probable ribose-5-phosphate isomerase-like	-1.89317	-1.80774	.
Ca_08071	Unknown protein	.	-2.7106	.
Ca_08097	ATP-citrate synthase beta chain protein 1-like	.	.	2.56424
Ca_08098	Unknown protein	-1.87587	.	.
Ca_08107	uncharacterized protein LOC101504345	-2.58962	.	.
Ca_08109	WAT1-related protein At5g07050-like	.	.	1.93414
Ca_08110	70 kDa peptidyl-prolyl isomerase-like	-3.00537	.	.
Ca_08155	family of serine hydrolases 3-like	.	.	5.17877
Ca_08165	protein TRANSPARENT TESTA 12-like	-3.30011	-2.72796	.
Ca_08178	uncharacterized protein LOC101504239	-2.24459	.	3.45179
Ca_08187	uncharacterized protein LOC101500413	.	.	-2.26354
Ca_08205	2-aminoethanethiol dioxygenase-like	.	.	2.34533
Ca_08236	arabinogalactan peptide 14-like	-2.11716	-2.96036	1.94496
Ca_08238	uncharacterized membrane protein DDB_G0293934-like	20.7817	22.0662	20.3493
Ca_08241	putative H/ACA ribonucleoprotein complex subunit 1-like protein 1-like	2.02356	.	.
Ca_08247	putative glucose-6-phosphate 1-epimerase-like	-2.14222	.	.
Ca_08257	NAC transcription factor 25-like	.	2.96951	3.17152
Ca_08380	probable histone H2B.3-like	.	.	-2.21935
Ca_08436	AP2/ERF and B3 domain-containing transcription repressor TEM1-like	2.05412	2.46001	.
Ca_08449	uncharacterized protein LOC101500841	.	.	2.87664
Ca_08471	vacuolar amino acid transporter 1-like	.	.	-2.32263
Ca_08478	unnamed protein product	.	.	2.16312
Ca_08491	aquaporin PIP2-1-like	-1.95822	.	.
Ca_08525	brassinosteroid-regulated protein BRU1-like	-1.87935	-2.08502	-2.53596
Ca_08531	probable acyl-activating enzyme 16, chloroplastic-like	.	.	-2.39542
Ca_08569	f-box family protein	3.06114	2.87574	.
Ca_08619	probable glutathione S-transferase-like	.	.	-2.49229
Ca_08629	Unknown protein	.	21.51	.
Ca_08640	GDSL esterase/lipase At4g18970-like	.	.	-3.68497
Ca_08690	acid beta-fructofuranosidase-like	.	.	-2.12206
Ca_08691	monocopper oxidase-like protein SKU5-like	-3.20265	-2.61086	.
Ca_08694	vacuolar-processing enzyme-like	.	.	2.61384
Ca_08715	uncharacterized protein LOC101510910, partial	4.53799	4.66783	.
Ca_08719	geraniol 8-hydroxylase-like	.	.	1.90435
Ca_08733	ethylene-responsive transcription factor ERF026-like	-19.0451	-20.5127	.
Ca_08744	uncharacterized protein LOC101511317	4.09183	.	3.57878
Ca_08763	uridine kinase-like protein 2, chloroplastic-like	.	.	-2.31529
Ca_08770	nucleolar protein 56-like	2.04145	.	.
Ca_08791	BTB/POZ and TAZ domain-containing protein 2-like	.	.	2.04439
Ca_08799	proline transporter 1-like	2.69199	.	3.98294
Ca_08803	cytochrome P450 71A1-like	3.82212	2.02402	3.959
Ca_08812	uncharacterized protein LOC101503182	-2.56396	.	.
Ca_08893	50S ribosomal protein L17, chloroplastic-like	.	-1.99361	.
Ca_08896	NAD(P)H-quinone oxidoreductase subunit N-like	-2.42057	.	.
Ca_08904	60S ribosomal protein L10-like	-2.51606	.	.
Ca_08907	root phototropism protein 2-like	.	.	-4.16742
Ca_08945	expansin-A8-like precursor	.	.	-2.37585
Ca_08997	cinnamoyl-CoA reductase 1-like	.	.	3.43648
Ca_09030	asparagine synthetase, nodule [glutamine-hydrolyzing]-like	.	3.09377	-3.032
Ca_09038	alternative NAD(P)H dehydrogenase 1, mitochondrial-like	-1.88477	.	.
Ca_09058	myosin-11-like	.	.	-2.76602
Ca_09089	probable protein phosphatase 2C 60-like	2.58708	.	2.75477
Ca_09104	CBL-interacting serine/threonine-protein kinase 25-like	.	.	1.90805
Ca_09156	glutaredoxin-C6-like	-2.25362	-2.05307	.
Ca_09169	glycine dehydrogenase [decarboxylating], mitochondrial-like	-1.86381	.	.
Ca_09189	vacuolar-processing enzyme-like	.	.	2.63404
Ca_09192	Unknown protein	.	.	1.80958
Ca_09279	zeaxanthin epoxidase, chloroplastic-like	.	.	2.26484
Ca_09287	caffeoyl-CoA O-methyltransferase-like	.	.	1.91697
Ca_09299	protein IRX15-like	.	.	-2.7734
Ca_09312	nuA4 complex subunit EAF3 homolog	.	21.0662	.
Ca_09313	uncharacterized protein LOC101489997	.	2.72258	.
Ca_09317	isoflavone 2'-hydroxylase-like	.	.	2.33405
Ca_09325	lysine-rich arabinogalactan protein 18-like	-3.03726	-3.44893	.
Ca_09339	peroxidase 73-like	.	.	2.08504
Ca_09360	uncharacterized protein LOC101503444	.	21.8254	.
Ca_09363	thioredoxin-like protein AAED1, chloroplastic-like	.	.	2.07166
Ca_09396	transcription factor HEC2-like	19.9919	.	19.5496
Ca_09409	uncharacterized protein LOC101501030	19.6441	.	.
Ca_09462	alanine--glyoxylate aminotransferase 2 homolog 3, mitochondrial-like	.	.	1.96251
Ca_09481	non-specific lipid-transfer protein-like	.	.	-5.06176
Ca_09495	probable WRKY transcription factor 70-like	-4.29221	.	.
Ca_09500	serine/threonine-protein kinase STN8, chloroplastic-like	-2.90493	.	.
Ca_09551	protein CbbY-like	-2.8315	.	.
Ca_09586	L-myo inositol-1 phosphate synthase 2	.	.	3.91888
Ca_09590	bifunctional aspartate aminotransferase and glutamate/aspartate-prephenate aminotransferase-like	.	.	2.84291
Ca_09593	peptidyl-prolyl cis-trans isomerase FKBP16-2, chloroplastic-like	-2.18559	.	.
Ca_09603	cytochrome P450 750A1-like	.	.	2.20616
Ca_09620	iron-sulfur assembly protein IscA, chloroplastic-like	.	.	2.00765
Ca_09639	ribonucleoside-diphosphate reductase large subunit-like	2.21038	.	.
Ca_09644	WAT1-related protein At5g64700-like	.	.	2.40088
Ca_09646	probable plastid-lipid-associated protein 7, chloroplastic-like	-2.04531	.	.
Ca_09695	uncharacterized protein LOC101502304	-19.285	.	.
Ca_09755	uncharacterized protein LOC101495402	.	.	18.6356
Ca_09757	probable galactinol--sucrose galactosyltransferase 1-like	2.06762	.	.
Ca_09775	uncharacterized protein LOC101503465	-19.4419	-20.9095	-19.0008
Ca_09779	chlorophyll a-b binding protein 215, chloroplastic-like	.	2.47288	.
Ca_09797	NAD(P)H-dependent 6'-deoxychalcone synthase-like	2.77796	2.85736	2.0287
Ca_09798	NAD(P)H-dependent 6'-deoxychalcone synthase-like	2.72732	2.68483	3.04422
Ca_09799	NAD(P)H-dependent 6'-deoxychalcone synthase-like	2.85763	2.67596	3.07031
Ca_09800	hypothetical protein	.	.	4.98075
Ca_09801	fasciclin-like arabinogalactan protein 7-like	-2.52654	.	-2.52836
Ca_09809	fasciclin-like arabinogalactan protein 2-like	-2.01615	.	.
Ca_09812	uncharacterized protein LOC101491420	-2.28342	.	.
Ca_09817	phenylalanine ammonia-lyase class 3-like	.	.	3.23634
Ca_09824	putative UDP-glucose flavonoid 3-O-glucosyltransferase 3-like	-1.81823	.	.
Ca_09860	diacylglycerol O-acyltransferase 2-like	.	.	20.1138
Ca_09868	3-hydroxy-3-methylglutaryl-coenzyme A reductase 3-like	-2.94674	.	-2.613
Ca_09968	chaperone protein dnaJ 11, chloroplastic-like	2.39148	1.96305	.
Ca_09972	naringenin,2-oxoglutarate 3-dioxygenase-like	.	22.5097	18.9886
Ca_09990	cytochrome P450 84A1-like	2.40655	2.16883	.
Ca_09998	flavonoid 3'-monooxygenase-like	.	.	3.03692
Ca_10002	uncharacterized protein LOC101510759	.	.	3.16025
Ca_10011	germin-like protein subfamily 3 member 1-like	-2.23719	-2.1476	.
Ca_10044	uncharacterized protein LOC101494327	4.32034	3.12475	.
Ca_10049	puromycin-sensitive aminopeptidase-like	.	.	2.52628
Ca_10080	uncharacterized protein LOC101508817	-3.24441	.	.
Ca_10090	beta-galactosidase precursor	.	.	-1.9102
Ca_10091	uncharacterized protein LOC101505934	.	.	-1.86654
Ca_10092	3-epi-6-deoxocathasterone 23-monooxygenase-like	.	.	-2.30322
Ca_10102	inorganic pyrophosphatase 2-like	-3.50975	-4.40426	.
Ca_10103	inorganic pyrophosphatase 2-like	-2.82547	-2.88988	.
Ca_10118	protein EARLY FLOWERING 3-like	.	-2.12514	.
Ca_10140	histidine-containing phosphotransfer protein 4-like	.	3.03737	.
Ca_10320	nematode resistance protein-like HSPRO2-like	.	2.0888	.
Ca_10343	phosphoethanolamine N-methyltransferase-like	.	.	1.9547
Ca_10399	uncharacterized protein LOC101513941	-3.66839	-2.96612	-2.852
Ca_10410	adagio protein 3-like	2.4377	.	2.35877
Ca_10425	nudix hydrolase 17, mitochondrial-like	-1.92373	.	.
Ca_10431	protein TIFY 6B-like	.	.	-2.22649
Ca_10436	protein PLANT CADMIUM RESISTANCE 2-like	-1.88578	.	.
Ca_10442	21 kDa protein-like	2.63107	.	.
Ca_10455	phenolic glucoside malonyltransferase 1-like	2.6521	2.78839	3.71018
Ca_10459	uncharacterized protein LOC101509461	-2.79684	-2.00481	.
Ca_10469	UDP-glycosyltransferase 85A2-like	-2.09707	.	.
Ca_10470	UDP-glycosyltransferase 85A3-like	-5.02425	-3.75534	.
Ca_10472	UDP-glycosyltransferase 85A5-like	.	.	2.39838
Ca_10484	lamin-like protein-like	-3.33857	-4.1174	-3.33604
Ca_10498	uncharacterized protein LOC101496038	3.73478	3.21256	7.12854
Ca_10500	uncharacterized protein At5g39570-like	.	.	1.95513
Ca_10510	cyclic dof factor 2-like	.	.	-2.1106
Ca_10545	probable mitochondrial chaperone BCS1-B-like	-2.14326	.	.
Ca_10561	ABC transporter B family member 15-like	.	.	3.19586
Ca_10563	G patch domain-containing protein 8-like	-3.05577	.	.
Ca_10579	peroxidase 63-like	-2.54717	.	.
Ca_10592	alpha-dioxygenase 1-like	2.18514	.	.
Ca_10634	F-box/kelch-repeat protein SKIP25-like	.	-2.77803	.
Ca_10648	protein notum homolog	.	1.86477	.
Ca_10658	Unknown protein	.	.	-4.289
Ca_10712	uncharacterized transporter YBR287W-like	-2.07405	.	-2.59649
Ca_10732	probable serine/threonine-protein kinase Cx32, chloroplastic-like	-2.52413	.	.
Ca_10743	protein disulfide-isomerase LQY1-like	-2.24831	.	.
Ca_10799	uncharacterized protein LOC101489629	1.8943	.	-5.45267
Ca_10811	cytosolic purine 5'-nucleotidase-like	-2.12142	.	.
Ca_10816	uncharacterized protein At1g01500-like	.	2.45561	.
Ca_10840	probable galacturonosyltransferase-like 1-like	-2.81604	.	-2.75538
Ca_10862	uncharacterized protein LOC101491878	.	2.5948	.
Ca_10890	clustered mitochondria protein homolog	-2.33068	.	.
Ca_10896	Unknown protein	-3.2468	.	-20.7638
Ca_10945	wall-associated receptor kinase 3-like	.	1.91294	.
Ca_10957	probable RNA 3'-terminal phosphate cyclase-like protein-like	2.37692	.	.
Ca_10972	flowering-promoting factor 1-like protein 2-like	.	.	4.82667
Ca_11013	uncharacterized protein LOC101505025	.	.	2.55581
Ca_11057	H/ACA ribonucleoprotein complex subunit 4-like	2.30049	.	.
Ca_11113	uncharacterized protein LOC101492906	-20.7246	-22.1921	-20.2835
Ca_11158	uncharacterized protein LOC101503763	.	.	2.40649
Ca_11190	cinnamoyl-CoA reductase 1-like	.	4.73746	3.50028
Ca_11227	S-norcoclaurine synthase-like	.	.	3.34704
Ca_11257	uncharacterized protein LOC101503424	-1.99246	.	.
Ca_11261	ethylene-responsive transcription factor 4-like	.	2.8829	.
Ca_11311	small heat shock protein, chloroplastic-like	.	1.93209	.
Ca_11314	neurolysin, mitochondrial-like	2.93127	.	.
Ca_11382	UDP-glycosyltransferase 75D1-like	-3.14433	-2.65544	.
Ca_11482	uncharacterized protein LOC101490557	-2.86575	.	.
Ca_11510	Unknown protein	.	.	2.83521
Ca_11520	mitochondrial carnitine/acylcarnitine carrier-like protein-like	.	.	2.85768
Ca_11528	uncharacterized protein At5g65660-like	4.48048	.	.
Ca_11546	probable mannitol dehydrogenase-like	-7.80443	-3.90172	.
Ca_11566	uncharacterized protein LOC101506932	.	.	-2.23603
Ca_11611	auxin-binding protein ABP19a-like	-5.39583	-7.61849	-3.57639
Ca_11715	transforming growth factor-beta receptor-associated protein 1 homolog	.	.	1.86132
Ca_11729	uncharacterized protein LOC101513106	.	3.66364	.
Ca_11738	auxin-induced in root cultures protein 12-like	.	-1.98727	.
Ca_11798	ABC transporter C family member 9-like	-2.46544	.	.
Ca_11800	protein ECERIFERUM 1-like	.	2.55989	3.68012
Ca_11801	protein ECERIFERUM 1-like	.	2.77453	3.80545
Ca_11811	1-aminocyclopropane-1-carboxylate oxidase homolog 12-like	2.01359	.	.
Ca_11821	chalcone synthase	.	.	3.40247
Ca_11822	chalcone synthase	.	.	4.39904
Ca_11826	4-coumarate--CoA ligase 2-like	.	.	4.75446
Ca_11858	serine/threonine-protein kinase HT1-like	-1.89021	.	.
Ca_11860	protein tesmin/TSO1-like CXC 2-like	-2.0688	.	-2.54019
Ca_11874	uncharacterized protein LOC101509795	-22.3191	.	-2.92357
Ca_11885	probable carboxylesterase 2-like	.	.	2.68939
Ca_11914	uncharacterized protein LOC101493476	.	.	2.30031
Ca_11917	vegetative cell wall protein gp1-like	-2.80942	.	.
Ca_11938	xyloglucan endotransglucosylase/hydrolase protein 9-like	-3.03029	-2.83406	-4.08774
Ca_11941	beta-1,3-N-acetylglucosaminyltransferase lunatic fringe-like	-2.45463	-2.81494	.
Ca_11968	UNC93-like protein 3-like	1.88818	.	.
Ca_11974	uncharacterized protein LOC101498824	.	.	2.188
Ca_11977	uncharacterized protein LOC101499143	3.04244	.	2.78794
Ca_12007	thioredoxin-like protein AAED1, chloroplastic-like	4.31638	5.92565	5.82281
Ca_12008	pentatricopeptide repeat-containing protein At5g02830, chloroplastic-like	-1.97288	.	.
Ca_12024	splicing regulatory glutamine/lysine-rich protein 1-like	-2.73522	.	.
Ca_12052	RNA polymerase sigma factor sigF, chloroplastic-like	.	-2.23151	.
Ca_12053	uncharacterized protein LOC101499349	.	.	-19.6499
Ca_12145	CBL-interacting serine/threonine-protein kinase 4-like	.	.	4.21099
Ca_12148	uncharacterized protein LOC101515418	.	.	2.31986
Ca_12154	guanine nucleotide-binding protein subunit gamma 2-like	-2.60304	.	.
Ca_12155	calmodulin-like protein 11-like	-2.00939	.	.
Ca_12166	reticuline oxidase-like	-2.10611	.	.
Ca_12169	uncharacterized hydrolase YugF-like	-1.94183	.	.
Ca_12183	heat stress transcription factor A-6b-like	1.95684	2.57142	.
Ca_12184	transmembrane emp24 domain-containing protein p24beta3-like	2.39096	3.10874	.
Ca_12195	auxin-induced protein 22E-like	-2.58487	.	.
Ca_12205	ethylene-responsive transcription factor 3-like	.	.	-3.44725
Ca_12206	histone H1-like	.	.	-2.72538
Ca_12218	ethylene-responsive transcription factor ERF098-like	2.98692	3.01577	.
Ca_12221	ethylene-responsive transcription factor 1B-like	3.70984	3.09079	2.44898
Ca_12238	H/ACA ribonucleoprotein complex subunit 3-like protein-like	2.11743	.	.
Ca_12260	cysteine-rich repeat secretory protein 56-like	-2.68892	-2.71853	.
Ca_12273	tyrosine decarboxylase 1-like	-2.10461	.	.
Ca_12350	mitochondrial carnitine/acylcarnitine carrier-like protein-like	-4.38836	.	.
Ca_12386	1,4-Dihydroxy-2-naphthoyl-CoA synthase, peroxisomal-like	-2.12585	-2.1737	.
Ca_12403	putative U-box domain-containing protein 50-like	.	.	2.9473
Ca_12446	dehydration-responsive element-binding protein 2C-like	2.0478	.	2.23706
Ca_12449	uncharacterized protein LOC101508931	-2.01078	.	.
Ca_12453	ferritin-2, chloroplastic-like	.	.	2.1422
Ca_12458	ankyrin-2-like	-2.12281	.	.
Ca_12499	nematode resistance protein-like HSPRO2-like	.	2.27613	.
Ca_12518	probable sugar phosphate/phosphate translocator At3g11320-like	-2.61822	.	.
Ca_12521	proline transporter 1-like	2.19846	.	2.56364
Ca_12556	quinone oxidoreductase-like protein At1g23740, chloroplastic-like	-6.9631	-6.36834	.
Ca_12569	tetraketide alpha-pyrone reductase 2-like	.	.	2.63832
Ca_12574	50S ribosomal protein L12, chloroplastic-like	-1.8675	.	.
Ca_12649	two-component response regulator ARR9-like	-3.83156	-3.78729	-5.28817
Ca_12669	gamma-glutamyltranspeptidase 2-like	.	.	2.00386
Ca_12683	L-myo inositol-1 phosphate synthase 1	.	.	-2.70306
Ca_12692	uncharacterized protein LOC101495242	.	3.49146	.
Ca_12693	uncharacterized protein LOC101495563	.	.	-2.27277
Ca_12696	uncharacterized protein LOC101494911	2.29769	.	.
Ca_12773	nudix hydrolase 8-like	.	.	2.30634
Ca_12802	uncharacterized protein LOC101502494	2.62801	2.27144	.
Ca_12807	uncharacterized protein LOC101510790	.	-2.29557	.
Ca_12808	beta-amylase 3, chloroplastic-like	-2.71854	.	-2.48043
Ca_12817	cell wall / vacuolar inhibitor of fructosidase 2-like	.	.	-2.58494
Ca_12837	NAC domain-containing protein 72-like	.	.	18.78
Ca_12846	protein LOL1-like	.	.	-3.37793
Ca_12848	protein LE25-like	4.14985	2.56739	.
Ca_12946	bidirectional sugar transporter SWEET2-like	-3.16011	.	.
Ca_12948	alpha-amylase/subtilisin inhibitor-like	.	2.94827	2.97721
Ca_12950	protein SRG1-like	.	.	2.77309
Ca_12975	multiprotein-bridging factor 1c-like	.	2.69105	.
Ca_12981	leucine-rich repeat extensin-like protein 3-like	-2.27277	.	.
Ca_12999	dehydrin DHN3-like	2.0201	.	.
Ca_13003	Unknown protein	.	.	4.02022
Ca_13033	probable non-specific lipid-transfer protein AKCS9-like	-3.29312	.	.
Ca_13037	uncharacterized protein LOC101488257	.	.	2.48644
Ca_13062	probable receptor-like protein kinase At2g21480-like	.	.	1.92469
Ca_13063	probable receptor-like protein kinase At2g21480-like	.	.	2.34269
Ca_13107	uncharacterized protein LOC101493838	.	.	2.0644
Ca_13139	WAT1-related protein At1g44800-like	.	.	-3.17841
Ca_13160	NAC domain-containing protein 100-like	.	.	2.48547
Ca_13180	uncharacterized protein At5g01610-like	.	.	-2.02818
Ca_13196	flavonoid 3'-monooxygenase-like	.	2.66679	.
Ca_13212	uncharacterized protein LOC101512349	-2.04228	-2.26654	.
Ca_13222	agamous-like MADS-box protein AGL8-like	.	.	2.57043
Ca_13225	isoaspartyl peptidase/L-asparaginase-like	.	.	2.24976
Ca_13252	butyrate--CoA ligase AAE11, peroxisomal-like	2.7068	.	2.99121
Ca_13274	U-box domain-containing protein 21-like	.	2.66522	.
Ca_13294	glutathione S-transferase DHAR3, chloroplastic-like	-2.12237	.	.
Ca_13297	uncharacterized protein LOC101504614	-1.96607	.	.
Ca_13303	leucine-rich repeat extensin-like protein 3-like	.	.	-2.15336
Ca_13319	ribulose bisphosphate carboxylase/oxygenase activase 2, chloroplastic-like	-1.84556	.	.
Ca_13334	ultraviolet-B receptor UVR8-like	.	5.55113	.
Ca_13380	abscisic acid receptor PYL4-like	1.83522	.	-2.66793
Ca_13408	flavonol synthase/flavanone 3-hydroxylase-like	-3.00552	-2.00092	.
Ca_13431	cysteine-rich receptor-like protein kinase 2-like	2.24266	2.45879	.
Ca_13440	uncharacterized protein YwkD-like	2.78503	2.67155	.
Ca_13452	probable peptide transporter At1g52190-like	-2.08155	.	.
Ca_13462	molybdate transporter 2-like	.	.	2.63202
Ca_13487	probable sulfate transporter 3.4-like	.	.	2.44251
Ca_13537	NAC domain-containing protein 21/22-like	3.48141	2.11728	3.1445
Ca_13538	ribosomal L1 domain-containing protein 1-like	2.53412	.	.
Ca_13561	CYSTM1 family protein A-like	-2.1419	.	.
Ca_13635	minor allergen Alt a 7-like	.	.	2.30106
Ca_13651	plastid division protein PDV2-like	-2.73114	-2.71867	.
Ca_13663	uncharacterized protein LOC101510628	.	.	18.9149
Ca_13690	salt tolerance protein-like	.	.	1.93488
Ca_13714	probable serine/threonine-protein kinase At1g01540-like	1.95365	.	2.02001
Ca_13741	probable anion transporter 2, chloroplastic-like	-3.35632	-2.37127	.
Ca_13863	cytochrome P450 71D10-like	.	.	3.00988
Ca_13970	uncharacterized protein LOC101489021	2.46984	3.67118	.
Ca_14016	phosphoglucan, water dikinase, chloroplastic-like	-1.81562	.	.
Ca_14041	two-component response regulator-like APRR7-like	1.81283	.	2.26577
Ca_14043	two-component response regulator-like APRR7-like	.	.	1.9352
Ca_14048	transcription factor ASG4-like	.	.	-2.17133
Ca_14080	uncharacterized protein LOC101494517	-1.83741	.	.
Ca_14105	formimidoyltransferase-cyclodeaminase-like	-1.88624	.	.
Ca_14111	uncharacterized protein LOC101508801	2.1031	.	.
Ca_14112	uncharacterized protein LOC101509121	3.0147	.	.
Ca_14141	formin-like protein 5-like	-3.3386	.	.
Ca_14150	cyclin-U1-1-like	-2.0696	.	.
Ca_14272	uncharacterized protein LOC101502297	2.15141	.	2.86559
Ca_14290	asparagine synthetase, root [glutamine-hydrolyzing]-like	.	.	1.91189
Ca_14296	probable protein phosphatase 2C 25-like	.	2.04341	.
Ca_14344	protein RSI-1-like	.	.	19.2029
Ca_14385	uncharacterized protein LOC101488702	-5.13978	-3.50823	-5.29182
Ca_14395	Unknown protein	21.0982	.	21.9256
Ca_14419	putative syntaxin-24-like	-2.83561	.	.
Ca_14459	uncharacterized protein LOC101499059	-1.92389	.	-1.89819
Ca_14500	probable xyloglucan endotransglucosylase/hydrolase protein 33-like	-3.17171	-3.74397	.
Ca_14540	uncharacterized protein LOC101503672	.	-1.99869	.
Ca_14568	aquaporin PIP2-7-like	-2.39419	.	.
Ca_14589	micronuclear linker histone polyprotein-like	-19.5712	-21.0388	-19.1301
Ca_14606	tetraspanin-3-like	.	.	2.21745
Ca_14621	two-component response regulator-like APRR7-like	2.69955	2.26306	2.29497
Ca_14704	GDSL esterase/lipase LTL1-like	-2.8485	.	-8.136
Ca_14711	plastidic glucose transporter 4-like	.	-1.80518	-2.58597
Ca_14752	RING-H2 finger protein ATL2-like	.	1.92466	.
Ca_14762	pathogenesis-related protein 1-like	.	22.1936	.
Ca_14771	pathogenesis-related protein STH-2-like	.	5.71266	.
Ca_14776	class-10 pathogenesis-related protein 1-like	.	.	3.64479
Ca_14777	disease resistance response protein DRRG49-C-like	2.0574	.	.
Ca_14781	leucine-rich repeat extensin-like protein 3-like	-2.4597	-2.34248	.
Ca_14787	uncharacterized protein LOC101495491	-2.9237	-3.42707	-2.15816
Ca_14788	beta-D-xylosidase 1-like	1.90388	.	.
Ca_14791	B3 domain-containing protein LOC_Os12g40080-like	.	-2.12597	.
Ca_14822	uncharacterized protein LOC101489301	.	.	3.02406
Ca_14824	uncharacterized protein LOC101488973	-2.18249	.	.
Ca_14850	putative ribosomal RNA methyltransferase NOP2-like	1.95008	.	.
Ca_14875	uncharacterized protein At4g00950-like	-2.31367	.	.
Ca_14878	reticulocalbin-2-like	2.5708	.	.
Ca_14927	uncharacterized protein LOC101508758	-1.94552	.	.
Ca_14998	dnaJ homolog subfamily B member 14-like	.	.	2.265
Ca_15022	ethylene-responsive transcription factor CRF2-like	.	.	-3.81162
Ca_15029	transcription factor TRY-like	.	2.69056	2.77956
Ca_15031	ethylene-responsive transcription factor ERF061-like	-3.16689	-3.17457	.
Ca_15055	ethylene-responsive transcription factor ERF019-like	.	-2.56441	-3.09148
Ca_15056	uncharacterized protein LOC101497815	-2.17112	.	.
Ca_15105	MLP-like protein 328-like	.	2.39244	.
Ca_15129	probable peroxygenase 4-like	.	.	2.16446
Ca_15150	uncharacterized protein LOC101511657	-2.33021	.	.
Ca_15152	CRAL-TRIO domain-containing protein YKL091C-like	.	.	2.90496
Ca_15160	NAC domain-containing protein 90-like	-2.19714	.	.
Ca_15231	phytoene synthase, chloroplastic-like	-2.3663	.	.
Ca_15248	probable sucrose-phosphate synthase 2-like	-2.47482	.	.
Ca_15276	uncharacterized protein LOC101488254	.	-3.40008	.
Ca_15284	uncharacterized protein LOC101490354	.	.	2.85555
Ca_15299	uncharacterized protein LOC101506467	.	2.84402	.
Ca_15303	two-component response regulator ARR5-like	-2.60581	-2.99991	-3.61189
Ca_15320	HIPL1 protein-like	.	.	-2.33326
Ca_15330	probable peptide/nitrate transporter At1g18880-like	.	-2.11731	.
Ca_15333	uncharacterized protein LOC101492695	-2.09296	.	.
Ca_15335	nitrate transporter 1.2-like	.	-3.93292	.
Ca_15370	glycine-rich RNA-binding protein GRP2A-like	2.24548	.	1.80604
Ca_15371	glycine-rich RNA-binding, abscisic acid-inducible protein-like	2.91301	.	2.83242
Ca_15382	glucose-1-phosphate adenylyltransferase large subunit 1-like	.	3.34377	.
Ca_15411	uncharacterized protein LOC101492016	-2.73286	.	.
Ca_15442	phosphate transporter PHO1-like	.	.	3.90227
Ca_15453	Unknown protein	22.3612	22.3737	20.6625
Ca_15467	calmodulin-like protein 11-like	-2.1913	.	.
Ca_15487	uncharacterized protein LOC101505997	-1.80857	.	.
Ca_15504	uncharacterized protein LOC101493710	.	.	-1.842
Ca_15538	uncharacterized protein LOC101505306	-3.93166	-2.42628	.
Ca_15543	cytidine deaminase-like	.	.	1.92025
Ca_15595	alpha-glucan phosphorylase, H isozyme-like	.	.	3.11029
Ca_15596	histone H4-like	.	.	-1.89788
Ca_15607	phosphomethylpyrimidine synthase, chloroplastic-like	.	-2.42507	.
Ca_15609	uncharacterized protein LOC101488529	-1.82792	.	.
Ca_15611	sodium-dependent phosphate transport protein 1, chloroplastic-like	2.94431	2.70174	4.24966
Ca_15641	peroxidase 4-like	.	3.56558	.
Ca_15646	EPIDERMAL PATTERNING FACTOR-like protein 6-like	.	.	4.28469
Ca_15660	trans-cinnamate 4-monooxygenase-like	.	.	3.38066
Ca_15671	pathogenesis-related genes transcriptional activator PTI6-like	-2.1599	.	-3.67229
Ca_15796	chloride conductance regulatory protein ICln-like	2.81916	.	.
Ca_15810	peroxisomal membrane protein 11B-like	-1.87474	.	.
Ca_15837	protein WEAK CHLOROPLAST MOVEMENT UNDER BLUE LIGHT 1-like	-3.27795	.	.
Ca_15861	uncharacterized protein LOC101514838	-4.01944	-4.6938	-5.34216
Ca_15865	phosphate transporter PHO1 homolog 1-like	-2.44832	.	.
Ca_15878	uncharacterized protein LOC101509029	-2.04996	.	.
Ca_15917	cytochrome P450 83B1-like	.	20.7161	.
Ca_15987	uncharacterized protein LOC101501129	.	23.0442	21.3177
Ca_16036	uncharacterized protein LOC101508599	2.01424	.	.
Ca_16085	uncharacterized protein At2g39795, mitochondrial-like	2.05674	.	.
Ca_16091	protein phosphatase 2C 37-like	-2.08206	-2.40368	.
Ca_16143	subtilisin-like protease-like	.	.	1.89597
Ca_16157	protein TIFY 11B-like	-2.01976	.	.
Ca_16192	unnamed protein product	.	.	-1.92641
Ca_16240	early nodulin-like protein 2-like	-2.52905	.	.
Ca_16243	squamosa promoter-binding-like protein 13-like	.	.	3.56454
Ca_16284	E3 ubiquitin-protein ligase RING1-like	.	2.03332	.
Ca_16321	transaldolase-like	-1.94403	-2.35258	-1.87578
Ca_16327	chaperone protein DnaJ-like	2.09644	2.07321	2.45653
Ca_16339	early nodulin-like protein 1-like	.	.	-2.31746
Ca_16356	thioredoxin-like protein CXXS1-like	.	.	-4.40793
Ca_16364	uncharacterized protein LOC101513513	.	.	2.10952
Ca_16417	transcription factor TCP9-like	-3.08454	-2.41042	-3.89168
Ca_16426	uncharacterized protein LOC101491109	2.24648	.	.
Ca_16440	probable carboxylesterase 8-like	.	.	-2.07794
Ca_16444	histone deacetylase HDT1-like	2.0364	.	.
Ca_16497	uncharacterized protein LOC101493665	-2.48282	.	-1.98586
Ca_16520	sodium-coupled neutral amino acid transporter 1-like	.	.	1.84172
Ca_16612	probable pectate lyase 15-like	-2.31096	.	.
Ca_16648	uncharacterized protein LOC101493323	-2.37985	-2.68182	.
Ca_16669	uncharacterized protein LOC101501288	.	2.08477	.
Ca_16693	heat shock cognate 70 kDa protein 2-like	.	2.96705	3.09498
Ca_16706	Unknown protein	19.1648	21.438	19.7274
Ca_16709	uncharacterized protein LOC101507317	-2.09675	-2.28225	-2.46021
Ca_16712	aquaporin TIP1-3-like	.	.	5.40935
Ca_16734	ferredoxin-1, chloroplastic-like	-2.59931	.	.
Ca_16743	basic blue copper protein	.	.	3.38916
Ca_16752	uncharacterized protein LOC101509749	-3.03625	.	.
Ca_16810	phosphoethanolamine N-methyltransferase-like	.	.	4.57255
Ca_16840	uncharacterized protein LOC101502722	-2.18363	.	.
Ca_16874	GDP-L-galactose phosphorylase 1-like	-2.15901	.	.
Ca_16879	uncharacterized protein LOC101509251	-2.43487	-2.27036	-1.88701
Ca_16978	ribulose 1,5-bisphosphate carboxylase small subunit	-1.98937	.	.
Ca_16995	NADP-dependent alkenal double bond reductase P2-like	.	.	2.16878
Ca_17002	protein HEADING DATE 3A-like	.	.	19.0576
Ca_17016	EPIDERMAL PATTERNING FACTOR-like protein 9-like	-2.44488	-3.75373	.
Ca_17047	gibberellin 2-beta-dioxygenase 8-like	.	.	18.618
Ca_17049	pectinesterase/pectinesterase inhibitor 18-like	-2.1576	.	.
Ca_17070	DNA ligase 1-like	.	.	20.3177
Ca_17081	NAD(P)H-dependent 6'-deoxychalcone synthase-like	2.45448	2.61725	.
Ca_17111	ABC transporter C family member 12-like	-5.00187	-4.34358	.
Ca_17130	serine/threonine-protein kinase-like protein CCR1-like	.	.	-2.47875
Ca_17134	uncharacterized protein LOC101503850	2.33152	2.54214	.
Ca_17144	phenylalanine ammonia-lyase-like	.	.	3.21726
Ca_17159	uncharacterized protein LOC101492206	.	.	-2.48831
Ca_17200	uclacyanin-2-like	.	2.09723	.
Ca_17222	hydroquinone glucosyltransferase-like	-3.65302	.	.
Ca_17230	ethylene-responsive transcription factor-like protein At4g13040-like	-2.46989	.	-1.8436
Ca_17244	UDP-glycosyltransferase 87A1-like	2.49446	.	3.2731
Ca_17248	cytochrome P450 83B1-like	.	.	2.58402
Ca_17271	uncharacterized protein LOC101504436	.	3.442	.
Ca_17277	trans-resveratrol di-O-methyltransferase-like	-3.93344	-5.43677	-6.7427
Ca_17280	trans-resveratrol di-O-methyltransferase-like	.	4.49772	.
Ca_17309	U-box domain-containing protein 19-like	.	.	2.25182
Ca_17318	WAT1-related protein At5g40240-like	-3.51202	.	.
Ca_17324	snakin-2-like	.	.	-3.53155
Ca_17357	ATP-dependent zinc metalloprotease FTSH 2, chloroplastic-like	2.10235	.	2.07181
Ca_17365	cellulose synthase A catalytic subunit 4 [UDP-forming]-like	.	.	-2.22184
Ca_17387	isoflavone 2'-hydroxylase-like	2.26764	1.81113	1.94775
Ca_17389	isoflavone 2'-hydroxylase-like	.	2.31402	3.48471
Ca_17396	proline dehydrogenase 1, mitochondrial-like	3.31282	.	.
Ca_17418	ATP sulfurylase 2-like	.	.	-2.00506
Ca_17430	proline-rich protein 4-like	.	.	2.38503
Ca_17447	vacuolar protein sorting-associated protein 41 homolog, partial	.	.	1.96185
Ca_17486	bifunctional monodehydroascorbate reductase and carbonic anhydrase nectarin-3-like	3.08218	1.89111	4.92588
Ca_17499	auxin-induced protein 10A5-like	19.0775	20.7276	.
Ca_17506	auxin-induced protein X10A-like	.	.	-19.6045
Ca_17542	chaperone protein dnaJ 8, chloroplastic-like	2.2599	2.04763	.
Ca_17545	uncharacterized protein C7orf73-like	.	.	2.07413
Ca_17573	thioredoxin H2-like	.	.	3.72869
Ca_17575	thioredoxin H2-like	.	.	4.1382
Ca_17586	pentatricopeptide repeat-containing protein At1g05670, mitochondrial-like	-2.77473	.	.
Ca_17610	cytochrome P450 78A3-like	.	.	-2.35401
Ca_17627	transcription repressor MYB5-like	.	.	2.38707
Ca_17661	chaperone protein dnaJ 11, chloroplastic-like	.	.	3.1361
Ca_17679	peptidyl-prolyl cis-trans isomerase FKBP16-1, chloroplastic-like	-2.5322	.	.
Ca_17680	heat shock cognate protein 80-like	.	2.88971	2.25816
Ca_17714	GDSL esterase/lipase CPRD49-like	-1.99304	.	.
Ca_17738	geraniol 8-hydroxylase-like	.	2.30451	.
Ca_17796	uncharacterized protein LOC101514316	.	.	-20.463
Ca_17840	abscisic acid and environmental stress-inducible protein-like	2.12356	.	-3.27521
Ca_17897	transcription factor bHLH68-like	.	.	2.02513
Ca_17948	photosystem II 5 kDa protein, chloroplastic-like	-1.90137	.	.
Ca_17975	mitochondrial inner membrane protease subunit 1-like	.	.	-2.24287
Ca_18030	uncharacterized protein LOC101509066	.	.	-1.89637
Ca_18079	cyclic dof factor 3-like	.	.	-3.72977
Ca_18084	unnamed protein product	-2.19582	-3.64392	-2.12176
Ca_18089	LOW QUALITY PROTEIN: psbQ-like protein 1, chloroplastic-like	-1.85265	.	.
Ca_18094	uncharacterized protein LOC101507654	-2.74521	.	.
Ca_18226	uncharacterized protein LOC101510811	.	.	-3.63281
Ca_18257	putative lipid-transfer protein DIR1-like	.	-2.33979	.
Ca_18296	Unknown protein	-20.1014	.	-19.6603
Ca_18356	snakin-1-like	-2.50831	-1.94116	-3.16024
Ca_18358	subtilisin-like protease-like	.	.	2.06621
Ca_18364	zinc finger protein ZAT10-like	.	2.47044	.
Ca_18376	uncharacterized protein LOC101511983	2.60122	2.72096	.
Ca_18412	BTB/POZ domain-containing protein At2g30600-like	.	.	-2.46826
Ca_18439	uncharacterized protein LOC101512480	.	.	4.22678
Ca_18462	chitinase 2-like	-3.75888	-3.62655	-3.05036
Ca_18469	glucan endo-1,3-beta-glucosidase-like	.	.	-5.57542
Ca_18504	probable inositol transporter 2-like	.	.	3.29859
Ca_18562	Unknown protein	.	.	-2.41536
Ca_18588	uncharacterized protein LOC101503249	.	.	-18.8962
Ca_18631	psbP-like protein 2, chloroplastic-like	-3.93386	.	.
Ca_18636	uncharacterized protein LOC101495981	4.07647	4.47355	6.0654
Ca_18651	chalcone--flavonone isomerase 1-like	.	.	2.01283
Ca_18683	protein MNN4-like	.	2.46641	3.55965
Ca_18782	protein kinase 2B, chloroplastic-like	-2.3247	.	.
Ca_18806	F-box protein At4g02760-like	.	.	-2.92207
Ca_18810	probably inactive leucine-rich repeat receptor-like protein kinase At3g28040-like	-3.25431	-2.96703	-2.86
Ca_18870	d-3-phosphoglycerate dehydrogenase, chloroplastic-like	.	.	4.32208
Ca_18876	indole-3-acetic acid-induced protein ARG7-like	-1.80972	.	.
Ca_18878	transcription factor MYB46-like	.	.	-19.2951
Ca_18906	linoleate 13S-lipoxygenase 2-1, chloroplastic-like	.	.	1.97603
Ca_18917	non-cyanogenic beta-glucosidase	.	.	1.94092
Ca_18956	UPF0481 protein At3g47200-like	.	.	2.9357
Ca_18959	oxygen-evolving enhancer protein 3, chloroplastic-like	.	.	-3.9568
Ca_19004	xyloglucan endotransglucosylase/hydrolase protein 9-like	-2.88615	-2.9922	-5.11993
Ca_19034	uncharacterized GPI-anchored protein At4g28100-like	-3.15116	.	.
Ca_19052	nucleobase-ascorbate transporter 4-like	.	-2.91749	-3.615
Ca_19053	aspartic proteinase-like protein 2-like	.	-3.05015	-3.70794
Ca_19081	UDP-glycosyltransferase 73C3-like	.	.	3.06071
Ca_19091	Unknown protein	.	20.8676	.
Ca_19115	beclin-1-like protein-like	.	-2.12565	.
Ca_19158	probable glutamate dehydrogenase 3-like	2.84164	.	.
Ca_19162	uncharacterized protein LOC101509906	1.96658	.	2.47376
Ca_19171	clustered mitochondria protein-like	-1.82349	.	.
Ca_19221	NAD(P)H-dependent 6'-deoxychalcone synthase-like	2.7373	2.31575	.
Ca_19236	uncharacterized protein sll1770-like	.	.	2.62918
Ca_19281	uncharacterized protein LOC101502064	-3.90129	.	-1.87013
Ca_19297	ethylene-responsive transcription factor ERF017-like	.	21.4041	.
Ca_19299	uncharacterized protein LOC101495380	1.93757	.	.
Ca_19307	chlorophyll a-b binding protein 7, chloroplastic-like	-2.37921	.	.
Ca_19348	GDSL esterase/lipase CPRD49-like	.	3.70274	.
Ca_19433	dof zinc finger protein DOF5.4-like	.	.	2.39461
Ca_19437	protein argonaute PNH1-like	.	.	-4.41761
Ca_19452	UDP-arabinopyranose mutase 3-like	3.29958	2.2283	.
Ca_19456	protein COBRA-like	.	.	2.05141
Ca_19474	delta(8)-fatty-acid desaturase-like	2.62839	2.15671	2.16255
Ca_19481	transcription factor bHLH135-like	-19.2382	.	.
Ca_19593	calmodulin-like protein 7-like	.	.	4.12474
Ca_19617	non-specific lipid-transfer protein-like	.	.	-6.21605
Ca_19624	glutathione S-transferase L2, chloroplastic-like	-2.06026	-2.04841	.
Ca_19626	glutathione S-transferase L2, chloroplastic-like	-2.78711	.	.
Ca_19637	uncharacterized protein LOC101493065	.	.	2.52873
Ca_19668	uncharacterized protein LOC101511147	2.75376	2.0856	.
Ca_19676	uncharacterized protein LOC101509425	-2.38849	-2.02773	.
Ca_19763	E3 ubiquitin-protein ligase ATL6-like	.	.	1.9521
Ca_19802	probable serine/threonine-protein kinase WNK5-like	-1.95595	.	.
Ca_19885	phospholipase A1-IIdelta-like	-2.0402	.	.
Ca_19894	UDP-glycosyltransferase 89B1-like	.	-1.99791	-1.80732
Ca_19895	calcium-binding protein PBP1-like	.	2.43483	.
Ca_19916	transcription factor HB29-like	.	.	-2.07922
Ca_20028	cyclin-D1-1-like	.	.	-2.41365
Ca_20065	GDSL esterase/lipase At5g55050-like	.	.	5.1093
Ca_20076	peroxisome biogenesis protein 7-like	3.38919	3.3997	2.07311
Ca_20135	heat stress transcription factor A-3-like	2.88343	.	3.27816
Ca_20163	thioredoxin-like 3-2, chloroplastic-like	.	21.0662	.
Ca_20195	WAT1-related protein At5g07050-like	.	.	-2.0562
Ca_20210	uncharacterized protein LOC101508928	2.8864	4.18891	.
Ca_20222	uncharacterized protein LOC101501943	.	1.87581	.
Ca_20230	uncharacterized protein LOC101500371	-2.88798	.	.
Ca_20231	two-pore potassium channel 1-like	-2.63008	.	.
Ca_20238	nuclear transcription factor Y subunit B-3-like	.	.	4.93344
Ca_20295	protein SRG1-like	.	.	4.51773
Ca_20331	UPF0695 membrane protein C977.11/PB8B6.06c-like	-2.01855	.	.
Ca_20342	eugenol synthase 1-like	5.08424	5.98348	.
Ca_20349	ethylene-responsive transcription factor ERF107-like	2.07974	.	.
Ca_20392	choline/ethanolamine kinase-like	.	.	2.10511
Ca_20417	fasciclin-like arabinogalactan protein 10-like	-2.81853	-2.27877	.
Ca_20539	uncharacterized protein LOC101496735	.	.	-1.86757
Ca_20547	protein ASPARTIC PROTEASE IN GUARD CELL 2-like	1.97383	2.10863	2.7351
Ca_20550	protein ASPARTIC PROTEASE IN GUARD CELL 2-like	.	.	1.8206
Ca_20578	isoflavone reductase homolog	.	.	2.65415
Ca_20600	nitrate reductase [NADH]-like	-2.21376	.	2.56314
Ca_20661	COBRA-like protein 4-like	.	.	-2.6101
Ca_20704	LOW QUALITY PROTEIN: ferritin-3, chloroplastic-like	.	.	2.2843
Ca_20769	glutathione S-transferase F8, chloroplastic-like	-1.89641	.	.
Ca_20802	uncharacterized protein LOC101499574	5.30501	.	.
Ca_20876	uncharacterized protein LOC101497497	.	.	2.21818
Ca_20878	uncharacterized protein LOC101490787	.	.	3.10801
Ca_20889	uncharacterized protein LOC101494882	.	.	2.04729
Ca_21052	uncharacterized protein LOC101509713	-1.84702	.	.
Ca_21079	uncharacterized protein LOC101491109	2.3601	.	.
Ca_21092	ninja-family protein AFP3-like	.	.	-3.13967
Ca_21097	serine carboxypeptidase-like 25-like	2.27205	.	2.01464
Ca_21106	rootletin-like	-2.3216	.	.
Ca_21107	UDP-glycosyltransferase 83A1-like	.	.	2.3767
Ca_21163	transmembrane protein 189-like	-3.29695	.	.
Ca_21186	NAC domain-containing protein 72-like	.	.	3.13229
Ca_21191	peptidyl-prolyl cis-trans isomerase CYP37, chloroplastic-like	-2.26296	.	.
Ca_21192	Unknown protein	.	22.2805	.
Ca_21196	probable glutathione S-transferase-like	.	.	3.3994
Ca_21197	probable glutathione S-transferase-like	.	.	3.14537
Ca_21204	uncharacterized protein LOC101496136	.	.	18.9686
Ca_21260	protein SUPPRESSOR OF PHYA-105 1-like	.	.	3.37768
Ca_21270	DEAD-box ATP-dependent RNA helicase 31-like	2.07227	.	1.88316
Ca_21283	uncharacterized protein LOC101495093	.	.	2.8068
Ca_21358	acid phosphatase 1-like	-2.32842	.	.
Ca_21460	uncharacterized protein LOC101498003	.	1.97291	.
Ca_21574	uncharacterized oxidoreductase At1g06690, chloroplastic-like	.	1.80689	2.7283
Ca_21708	uncharacterized protein LOC101492462	-2.33939	.	.
Ca_21709	carboxyl-terminal-processing protease-like	3.21093	3.69546	4.86663
Ca_21778	anthocyanidin 5,3-O-glucosyltransferase-like	.	.	2.11547
Ca_21794	anthocyanidin 5,3-O-glucosyltransferase-like	.	.	3.56594
Ca_21807	non-hemolytic phospholipase C-like	-2.35534	.	.
Ca_21892	Unknown protein	-2.34632	.	.
Ca_21899	uncharacterized protein LOC101497043	19.1245	.	.
Ca_21984	uncharacterized protein LOC101490805	-3.13465	-2.14092	.
Ca_22115	uncharacterized protein LOC101490751	20.1831	21.9418	.
Ca_22155	proline dehydrogenase 2, mitochondrial-like	.	.	-2.90222
Ca_22178	methylecgonone reductase-like	-2.32551	.	.
Ca_22181	purple acid phosphatase 17-like	.	-2.9756	.
Ca_22208	uncharacterized protein LOC101514340	.	2.1543	.
Ca_22236	heat shock cognate 70 kDa protein 2-like	.	3.56414	.
Ca_22377	unnamed protein product	.	-2.52478	.
Ca_22383	cyclic dof factor 2-like	-2.32165	.	-2.99308
Ca_22396	endo-1,3(4)-beta-glucanase 1-like	2.8268	2.70264	.
Ca_22410	LOW QUALITY PROTEIN: transcription factor bHLH67-like	-2.43984	-2.10659	.
Ca_22421	subtilisin-like protease-like	.	.	2.1061
Ca_22444	uncharacterized protein LOC101499169	.	-2.31429	.
Ca_22482	uncharacterized protein LOC101500000	-3.38313	.	.
Ca_22519	proline-rich extensin-like protein EPR1-like	-2.66305	-2.46807	-2.11878
Ca_22521	MATE efflux family protein ALF5-like	.	.	2.76888
Ca_22525	uncharacterized protein LOC101497664	.	.	5.11466
Ca_22530	branched-chain-amino-acid aminotransferase-like protein 3, chloroplastic-like	.	.	2.10857
Ca_22534	ethylene-responsive transcription factor 4-like	.	1.83651	.
Ca_22549	metallothionein-like protein type 3-like	-2.00453	.	.
Ca_22555	probable aminotransferase TAT2-like	2.67568	1.90988	.
Ca_22584	beta-amylase-like	.	-2.10948	-2.67774
Ca_22586	Unknown protein	.	.	2.255
Ca_22589	calcium-binding protein PBP1-like	-3.3529	.	.
Ca_22663	SKP1-like protein 14-like	.	.	2.05762
Ca_22669	SKP1-like protein 14-like	.	.	20.4839
Ca_22775	uncharacterized protein LOC101515153	-1.87153	.	.
Ca_22776	uncharacterized protein LOC101515474	.	2.07155	.
Ca_22779	glucan endo-1,3-beta-glucosidase-like	7.1143	8.89708	.
Ca_22784	outer envelope pore protein 16-2, chloroplastic-like	.	.	2.93728
Ca_22816	3-hydroxyisobutyryl-CoA hydrolase-like protein 5-like	.	.	2.06018
Ca_22851	uncharacterized protein LOC101505551	-2.5818	.	.
Ca_22863	uncharacterized protein LOC101507820	.	.	1.98831
Ca_22915	uncharacterized protein LOC101512016	-1.97895	.	.
Ca_22925	aquaporin NIP6-1-like	.	.	2.92095
Ca_22926	aquaporin NIP6-1-like	.	.	2.68091
Ca_23015	thaumatin-like protein 1-like	2.14955	2.34766	.
Ca_23016	endoplasmin homolog	.	2.25081	2.11896
Ca_23152	3'-hydroxy-N-methyl-(S)-coclaurine 4'-O-methyltransferase-like	.	.	7.49045
Ca_23200	protein TRANSPARENT TESTA 12-like	.	.	2.88364
Ca_23302	L-type lectin-domain containing receptor kinase IV.1-like	2.94738	.	.
Ca_23310	tropinone reductase homolog	-2.87817	.	.
Ca_23414	pectinesterase 2-like	.	2.85861	.
Ca_23451	omega-3 fatty acid desaturase, chloroplastic-like	-2.36269	.	.
Ca_23523	probable polygalacturonase-like	-2.13813	.	.
Ca_23583	Unknown protein	20.7817	21.0662	.
Ca_23626	ethylene-responsive transcription factor ERF104-like	1.83266	2.62425	1.89101
Ca_23639	dynein light chain 2, cytoplasmic-like	-2.32276	.	-1.92519
Ca_23747	LOW QUALITY PROTEIN: probable pectinesterase/pectinesterase inhibitor 25-like	-1.96551	-2.72238	.
Ca_23893	short-chain dehydrogenase reductase 2a-like	.	.	3.6561
Ca_24014	Unknown protein	-2.1879	.	.
Ca_24128	methionine aminopeptidase 1B, chloroplastic-like	-2.21627	.	.
Ca_24137	aquaporin TIP2-1-like	.	.	2.44701
Ca_24141	putative SERF-like protein-like	.	.	2.03998
Ca_24232	aldo-keto reductase family 4 member C9-like	.	-2.30679	.
Ca_24258	Unknown protein	-3.2481	-2.44242	.
Ca_24277	protein ZINC INDUCED FACILITATOR-LIKE 1-like	-4.19474	-4.29895	.
Ca_24296	uncharacterized protein LOC101493936	-1.94842	.	.
Ca_24305	polygalacturonase-1 non-catalytic subunit beta-like	-1.88865	.	.
Ca_24344	alcohol dehydrogenase-like 5-like	2.81141	.	.
Ca_24399	Unknown protein	.	21.0662	.
Ca_24447	aquaporin SIP1-1-like	-2.12743	.	.
Ca_24516	uncharacterized protein LOC101502868	.	.	-20.2348
Ca_24536	uncharacterized protein LOC101496710	.	4.05858	3.36406
Ca_24591	two-component response regulator ARR9-like	-4.06868	-4.20652	-4.06989
Ca_24598	GDP-mannose-dependent alpha-mannosyltransferase-like	.	.	2.82763
Ca_24607	laccase-4-like	.	.	-3.2375
Ca_24651	MADS-box protein CMB1-like	19.513	.	.
Ca_24761	F-box protein PP2-A13-like	.	.	-2.90609
Ca_24783	probable ADP-ribosylation factor GTPase-activating protein AGD11-like	.	.	-2.01259
Ca_24789	uncharacterized protein LOC101493374	19.5853	20.8676	20.1522
Ca_24862	21 kDa protein-like	2.99473	1.95391	.
Ca_24892	zinc finger protein 6-like	.	.	-3.42021
Ca_24922	serine carboxypeptidase-like 40-like	.	.	2.3871
Ca_25077	guanine deaminase-like	3.1083	.	-3.96505
Ca_25213	TMV resistance protein N-like	.	.	-2.50638
Ca_25214	mitochondrial phosphate carrier protein 3, mitochondrial-like	.	2.1017	2.11958
Ca_25223	alpha-xylosidase 1-like	-2.39348	-4.07077	-4.72164
Ca_25227	transmembrane emp24 domain-containing protein p24delta3-like	.	.	2.06002
Ca_25241	aldehyde dehydrogenase family 2 member C4-like	-2.9526	-2.87081	-1.94035
Ca_25316	uncharacterized protein LOC101504102	.	.	-2.25307
Ca_25359	uncharacterized protein LOC101507684	.	2.07963	.
Ca_25422	uncharacterized protein LOC101491757	.	.	2.25686
Ca_25566	uncharacterized protein LOC101497929	.	.	-3.89668
Ca_25567	uncharacterized protein LOC101498249	.	2.50252	.
Ca_25727	uncharacterized protein LOC101514572	-20.6466	.	-20.2055
Ca_25730	organic cation/carnitine transporter 3-like	.	4.14392	.
Ca_25760	Unknown protein	21.4867	21.76	19.3123
Ca_25805	gibberellin 20 oxidase 1-like	2.08321	2.33605	.
Ca_25843	polygalacturonase inhibitor-like	.	2.12	.
Ca_25860	chloride channel protein CLC-b-like	.	.	-2.08183
Ca_26019	ATP synthase CF1 beta subunit	.	.	2.10225
Ca_26118	uncharacterized membrane protein At1g06890-like	.	.	-2.64424
Ca_26232	putative DNA-binding protein ESCAROLA-like	5.78954	.	.
Ca_26448	uncharacterized protein LOC101513698	-19.1645	.	.
Ca_26451	vacuolar iron transporter homolog 3-like	.	.	2.77366
Ca_26493	phospho-2-dehydro-3-deoxyheptonate aldolase 1, chloroplastic-like	.	.	1.93298
Ca_26619	cytochrome P450 monooxygenase	2.21615	.	3.00654
Ca_26659	chlorophyll a-b binding protein P4, chloroplastic-like	.	2.19874	.
Ca_26673	ultraviolet-B receptor UVR8-like	3.54088	4.36828	4.37044
Ca_26674	ultraviolet-B receptor UVR8-like	19.8814	22.222	20.2874
Ca_26679	non-specific lipid-transfer protein 1-like	.	.	2.96955
Ca_26736	probable flavin-containing monooxygenase 1-like	.	.	5.37121
Ca_26773	methylenetetrahydrofolate reductase 2-like	.	.	1.97642
Ca_26892	30S ribosomal protein 2, chloroplastic-like	.	-1.86028	.
Ca_26907	uncharacterized protein LOC101498686	.	21.3698	18.5851
Ca_26954	50S ribosomal protein L6, chloroplastic-like	-1.94652	-1.88279	.
Ca_26973	phytoene synthase, chloroplastic-like	-3.04088	.	.
Ca_27073	serine hydroxymethyltransferase, mitochondrial-like	2.71347	.	3.97893
Ca_27098	sucrose transport protein SUC2-like	2.45448	.	1.95388
Ca_27311	thaumatin-like protein 1a-like	-5.32959	-4.48792	.
Ca_27487	anthocyanidin 5,3-O-glucosyltransferase-like	.	.	2.33297
Ca_27692	amidophosphoribosyltransferase 2, chloroplastic-like	.	.	-2.7605
Ca_27747	uncharacterized protein LOC101493204	2.81236	2.98239	2.46946
Ca_27756	uncharacterized protein LOC101501686	.	2.92428	.
Ca_27757	uncharacterized protein LOC101502011	.	2.93736	.
Ca_27768	uncharacterized protein LOC101504305	-20.0048	.	.
Ca_27770	Unknown protein	4.19232	4.51527	3.63662
Ca_27782	Unknown protein	-20.0909	.	-19.6499
Ca_27823	abscisic acid 8'-hydroxylase 2-like, partial	.	.	2.28192
Ca_27828	probable calcium-binding protein CML27-like	-2.09	.	.
Ca_27887	glucan endo-1,3-beta-glucosidase-like	-1.99729	.	.
Ca_27893	uncharacterized protein LOC101510046	.	2.21882	.
Ca_28008	Unknown protein	-3.36815	.	.

## Sheet: CDC Luna-DEGs
Table S2: Summary of DEGs in ICCV 96029, CDC Corinne and CDC Luna at 24, 48 and 72 hpi.
CaV1.0_Gene_Id	Description	CDC Luna-24 hpi (Control-Vs-24 hpi)	CDC Luna-48 hpi (Control-Vs-48 hpi)
Ca_00011	uncharacterized protein LOC101492674	21.2299	19.7265
Ca_00024	uncharacterized protein LOC101498644	.	2.19888
Ca_00047	ferredoxin-1, chloroplastic-like	1.72919	2.42101
Ca_00052	Unknown protein	-22.3012	-19.967
Ca_00063	probable receptor-like protein kinase At1g11050-like	-1.8773	.
Ca_00071	transmembrane emp24 domain-containing protein p24delta3-like	.	2.56704
Ca_00075	uncharacterized protein LOC101492452	-1.60174	.
Ca_00091	Unknown protein	-20.7317	-19.8788
Ca_00102	fructose-1,6-bisphosphatase, cytosolic-like	-3.02321	-3.63975
Ca_00104	vacuolar iron transporter homolog 4-like	.	-2.08423
Ca_00112	UDP-glycosyltransferase 85A7-like	4.0617	4.18068
Ca_00121	non-specific lipid-transfer protein-like protein At5g64080-like	3.91531	3.39781
Ca_00124	3-hydroxyacyl-[acyl-carrier-protein] dehydratase FabZ-like	.	2.86619
Ca_00127	dentin sialophosphoprotein-like	-5.20213	-4.73246
Ca_00132	uncharacterized protein LOC101515692	-1.75168	-1.79134
Ca_00141	dicarboxylate transporter 2.1, chloroplastic-like	2.56133	2.27612
Ca_00143	classical arabinogalactan protein 1-like	2.14276	4.10202
Ca_00152	Unknown protein	-2.1753	-2.10797
Ca_00153	cyclin-dependent kinase 12-like	7.23242	7.28143
Ca_00177	uncharacterized protein LOC101503649	-1.59712	-1.88763
Ca_00181	cytochrome P450 89A2-like	-2.03644	-2.88719
Ca_00196	pathogenesis-related protein 1B-like	-2.08437	-3.54602
Ca_00203	kinesin-1-like	4.30073	4.89427
Ca_00205	regulator of ribonuclease-like protein 3-like	.	2.16467
Ca_00216	minor allergen Alt a 7-like	.	-3.44477
Ca_00229	equilibrative nucleotide transporter 3-like	-3.03863	-2.53319
Ca_00234	uncharacterized protein LOC101496682	-1.93631	-2.93354
Ca_00250	quinone oxidoreductase PIG3-like	-2.22889	-2.13246
Ca_00270	uncharacterized protein LOC101509108	4.52552	4.86649
Ca_00272	uncharacterized protein LOC101509760	.	2.67808
Ca_00278	polyphenol oxidase A1, chloroplastic-like	.	-4.11794
Ca_00281	uncharacterized protein LOC101513299	-2.44393	-2.5312
Ca_00286	stem-specific protein TSJT1-like	-1.912	-1.99931
Ca_00303	E3 ubiquitin-protein ligase RMA1H1-like	-1.94997	-1.66116
Ca_00306	probable ubiquitin-conjugating enzyme E2 24-like	-1.5977	-1.84866
Ca_00310	uncharacterized protein LOC101496996	.	-1.7748
Ca_00322	auxin-repressed 12.5 kDa protein-like	-2.63467	-2.82227
Ca_00323	Unknown protein	-2.63393	-2.66007
Ca_00331	protein E6-like	2.63128	1.94019
Ca_00341	receptor-like protein kinase HSL1-like	2.10759	2.22235
Ca_00361	GDSL esterase/lipase At5g45960-like	4.80738	6.716
Ca_00367	protein IQ-DOMAIN 1-like	2.33195	2.75094
Ca_00370	3'-N-debenzoyl-2'-deoxytaxol N-benzoyltransferase-like	.	1.99605
Ca_00382	uncharacterized protein LOC101498973	1.95822	2.77907
Ca_00383	50S ribosomal protein L34, chloroplastic-like	2.37399	2.68652
Ca_00409	LRR receptor-like serine/threonine-protein kinase EFR-like	-2.21895	.
Ca_00411	systemin receptor SR160-like	3.28167	4.55745
Ca_00414	uncharacterized protein LOC101511155	-2.05521	.
Ca_00415	uncharacterized protein LOC101511467	2.47088	2.44137
Ca_00419	uncharacterized protein LOC101512973	-2.78731	-2.03806
Ca_00420	probable WRKY transcription factor 65-like	3.99497	4.42574
Ca_00424	fasciclin-like arabinogalactan protein 12-like	2.70327	3.98988
Ca_00449	GDSL esterase/lipase At1g29670-like	.	3.70289
Ca_00464	serine carboxypeptidase-like 12-like	-1.93228	-2.4152
Ca_00488	uncharacterized protein LOC101511365	-2.14374	.
Ca_00494	uncharacterized protein LOC101491803	.	1.64467
Ca_00503	potassium channel KAT1-like	.	2.33877
Ca_00504	uncharacterized protein LOC101488455	4.13256	5.28751
Ca_00519	acyl-CoA-binding domain-containing protein 4-like	.	-1.81287
Ca_00521	monothiol glutaredoxin-S10-like	-2.55898	-2.74012
Ca_00534	probable serine/threonine-protein kinase At1g54610-like	4.23185	3.47361
Ca_00540	Unknown protein	5.69011	20.0566
Ca_00551	sugar transporter ERD6-like 16-like	.	-2.05522
Ca_00573	F-box/kelch-repeat protein At3g23880-like	-3.81285	-4.23458
Ca_00580	glutamine synthetase leaf isozyme, chloroplastic-like	.	1.91049
Ca_00592	uncharacterized GPI-anchored protein At1g61900-like	2.39531	.
Ca_00597	uncharacterized protein LOC101490192	5.09959	4.86678
Ca_00605	uncharacterized protein LOC101493769	2.77787	2.67944
Ca_00609	stem-specific protein TSJT1-like	-1.59428	.
Ca_00612	basic 7S globulin-like	-2.10049	-2.19345
Ca_00616	mediator of RNA polymerase II transcription subunit 12-like	2.37666	2.79084
Ca_00636	soluble starch synthase 3, chloroplastic/amyloplastic-like	.	-1.60528
Ca_00638	uncharacterized protein LOC101503430	.	2.5031
Ca_00640	autophagy-related protein 8d-like	.	-1.81048
Ca_00643	5'-adenylylsulfate reductase 1, chloroplastic-like	.	1.9605
Ca_00673	pyrophosphate--fructose 6-phosphate 1-phosphotransferase subunit beta 1-like	3.08582	3.16569
Ca_00681	EH domain-containing protein 1-like	5.50605	5.1978
Ca_00690	early nodulin-like protein 2-like	.	1.76564
Ca_00700	inositol-phosphate phosphatase-like	.	2.13646
Ca_00701	auxin-induced in root cultures protein 12-like	-1.6679	.
Ca_00702	ABC transporter B family member 1-like, partial	2.31228	.
Ca_00704	S-adenosylmethionine synthase 3-like	3.54657	4.627
Ca_00716	IST1 homolog	4.71819	21.1457
Ca_00748	uncharacterized protein LOC101492516	2.25434	1.95393
Ca_00754	probable leucine-rich repeat receptor-like protein kinase At1g68400-like	2.74056	3.13396
Ca_00758	glucomannan 4-beta-mannosyltransferase 9-like	.	2.72198
Ca_00766	uncharacterized protein LOC101498919	.	-2.13723
Ca_00786	uncharacterized protein LOC101505098	1.90127	1.84456
Ca_00793	cell division protein FtsZ homolog 2-1, chloroplastic-like	2.91371	3.06534
Ca_00802	uncharacterized protein LOC101511310	.	-3.00868
Ca_00803	uncharacterized protein At5g39865-like	6.12706	8.45064
Ca_00808	signal recognition particle 54 kDa protein, chloroplastic-like	.	1.74523
Ca_00812	125 kDa kinesin-related protein-like	6.12658	7.85833
Ca_00840	2-Cys peroxiredoxin BAS1-like, chloroplastic-like	1.60689	2.36662
Ca_00841	uncharacterized protein LOC101500088	.	1.66459
Ca_00865	33 kDa ribonucleoprotein, chloroplastic-like	.	1.83889
Ca_00867	uncharacterized protein At5g39865-like	2.38539	2.17757
Ca_00877	fasciclin-like arabinogalactan protein 16-like	2.00575	2.49382
Ca_00881	anaphase-promoting complex subunit cdc20-like	4.7806	5.10175
Ca_00890	probable carboxylesterase 15-like	.	1.90408
Ca_00891	probable carboxylesterase 15-like	.	2.74086
Ca_00914	rho GTPase-activating protein 24-like	2.00654	1.86894
Ca_00915	uncharacterized protein LOC101494570	-3.79951	-4.33088
Ca_00923	gelsolin-related protein of 125 kDa-like	5.07729	6.40382
Ca_00933	monothiol glutaredoxin-S6-like	-2.61647	.
Ca_00956	putative glycosyltransferase 2-like	.	2.35978
Ca_00961	probable E3 ubiquitin-protein ligase BAH1-like 1-like	-2.32423	-2.88411
Ca_00962	universal stress protein MJ0531-like	-1.68341	.
Ca_00975	pectinesterase inhibitor 1-like	.	2.72306
Ca_00978	probable pectinesterase/pectinesterase inhibitor 40-like	3.97741	4.30117
Ca_00979	sucrose synthase 2-like	-1.67241	-2.31842
Ca_01000	uncharacterized protein LOC101498829	.	-2.2618
Ca_01002	protein PROLIFERA-like	4.60439	4.60127
Ca_01020	Unknown protein	.	-19.1432
Ca_01028	nitrogen regulatory protein P-II homolog	2.40299	2.00294
Ca_01030	probable boron transporter 2-like	2.52638	2.04279
Ca_01058	peptidyl-prolyl cis-trans isomerase, chloroplastic-like	.	2.17745
Ca_01062	cathepsin B-like	-1.58153	-1.81473
Ca_01063	cathepsin B-like	-1.9638	-1.83751
Ca_01071	uncharacterized protein LOC101497275	3.79373	4.11577
Ca_01074	hydrophobic protein LTI6B-like	2.5586	2.72394
Ca_01081	mucin-2-like	2.15359	.
Ca_01089	GDSL esterase/lipase At1g09390-like	3.48237	4.84193
Ca_01094	psbP domain-containing protein 1, chloroplastic-like	2.35244	2.65806
Ca_01106	nicotianamine synthase-like	-2.46242	-4.12867
Ca_01113	dnaJ homolog subfamily B member 6-like	-2.02302	-2.35677
Ca_01126	probable protein phosphatase 2C 73-like	-1.92339	.
Ca_01127	F-box protein PP2-B15-like	-3.09994	-3.44647
Ca_01140	uncharacterized protein LOC101493722	-3.74798	-3.2025
Ca_01150	protein RALF-like 33-like	1.59934	2.22384
Ca_01152	uncharacterized protein LOC101499471	-1.79027	-2.16055
Ca_01192	sugar transporter ERD6-like 5-like	-2.71711	-2.8439
Ca_01233	GDP-mannose 3,5-epimerase 1-like	3.9646	4.18774
Ca_01234	light-inducible protein CPRF2-like	-1.58958	-1.98924
Ca_01237	hevein-like preproprotein-like	-3.74974	-4.5164
Ca_01244	protein WVD2-like 1-like	2.64604	3.19205
Ca_01262	uncharacterized protein LOC101514117	-2.76357	.
Ca_01273	uncharacterized protein LOC101491219	2.14828	4.29282
Ca_01275	GDSL esterase/lipase LTL1-like	21.8213	20.318
Ca_01276	GDSL esterase/lipase At5g33370-like	5.92779	6.12225
Ca_01279	uncharacterized protein LOC101493502	2.58239	2.63135
Ca_01292	GDSL esterase/lipase At4g01130-like	.	2.13192
Ca_01313	uncharacterized membrane protein YuiD-like	2.69585	.
Ca_01316	E3 ubiquitin-protein ligase SINAT3-like	-1.95806	-1.94329
Ca_01318	protein ASPARTIC PROTEASE IN GUARD CELL 1-like	2.83307	3.51747
Ca_01325	ethylene-responsive transcription factor ERF023-like	.	2.00814
Ca_01328	uncharacterized protein LOC101490666	-2.01601	-1.89404
Ca_01332	uncharacterized protein LOC101488400	.	2.4545
Ca_01337	ras-related protein RABA3-like	.	3.71002
Ca_01339	uncharacterized protein LOC101491121	1.79425	2.255
Ca_01352	DNA-directed RNA polymerase III subunit RPC10-like	.	2.11567
Ca_01359	two-component response regulator-like APRR9-like	-4.94156	-4.3481
Ca_01363	anthranilate N-methyltransferase-like	4.40754	3.7832
Ca_01365	protein LHY-like	-2.35555	-1.63394
Ca_01374	RING-H2 finger protein ATL3-like	-1.76867	.
Ca_01384	uncharacterized protein LOC101494811	.	2.05377
Ca_01392	lysosomal alpha-mannosidase-like	.	1.64263
Ca_01418	bidirectional sugar transporter SWEET13-like	-1.74811	-2.18392
Ca_01431	thylakoid lumenal 17.9 kDa protein, chloroplastic-like	1.72392	2.29275
Ca_01433	nuclear transcription factor Y subunit C-1-like	.	1.70493
Ca_01448	classical arabinogalactan protein 9-like	3.07887	3.88031
Ca_01475	uncharacterized protein LOC101488532	-1.62202	.
Ca_01485	chromosome-associated kinesin KIF4A-like	5.88905	5.72403
Ca_01495	putative DNA-binding protein ESCAROLA-like	.	-2.52037
Ca_01497	protein ASPARTIC PROTEASE IN GUARD CELL 2-like	4.09439	5.27471
Ca_01520	uncharacterized protein LOC101514152	20.2426	18.7393
Ca_01521	uncharacterized protein LOC101497627	.	-2.81365
Ca_01522	transcriptional activator Myb-like	1.75268	2.29314
Ca_01528	uroporphyrinogen-III synthase, chloroplastic-like	.	1.93037
Ca_01538	phosphatidate phosphatase LPIN1-like	-2.46472	-2.27939
Ca_01541	chlorophyll a-b binding protein 4, chloroplastic-like	2.06301	2.87149
Ca_01542	protein CYPRO4-like	.	2.15224
Ca_01547	ABSCISIC ACID-INSENSITIVE 5-like protein 5-like	.	-2.0916
Ca_01548	ABSCISIC ACID-INSENSITIVE 5-like protein 5-like	.	-1.8764
Ca_01552	uncharacterized acetyltransferase At3g50280-like	.	-2.82048
Ca_01556	ethylene-responsive transcription factor RAP2-1-like	.	-2.17706
Ca_01612	probable xyloglucan glycosyltransferase 12-like	.	2.78586
Ca_01616	branched-chain-amino-acid aminotransferase 2, chloroplastic-like	-2.09326	-2.21684
Ca_01619	zinc finger CCCH domain-containing protein 20-like	-3.07907	-3.23897
Ca_01636	uncharacterized protein LOC101512541	2.85729	3.41132
Ca_01640	heat shock factor protein HSF30-like	.	-2.39841
Ca_01641	protein IQ-DOMAIN 1-like	5.19029	6.51163
Ca_01643	uncharacterized protein LOC101508769	-1.98526	-1.7319
Ca_01650	(S)-coclaurine N-methyltransferase-like	2.51946	2.77646
Ca_01662	uncharacterized protein LOC101501920	.	1.7203
Ca_01664	uncharacterized protein LOC101501292	2.61566	3.04657
Ca_01665	uncharacterized protein LOC101500659	1.78532	2.07872
Ca_01690	glutamate receptor 2.7-like	-2.60664	.
Ca_01695	probable protein phosphatase 2C 11-like	-3.03017	-2.10859
Ca_01698	lariat debranching enzyme-like	3.47997	3.48367
Ca_01700	protein TIC 55, chloroplastic-like	.	-1.58662
Ca_01707	early nodulin-like protein 1-like	5.47873	6.81702
Ca_01733	homeobox protein knotted-1-like 3-like	-1.93714	-2.09559
Ca_01735	uncharacterized protein LOC101505453	.	19.3098
Ca_01740	trypsin inhibitor A-like	3.35526	3.27433
Ca_01746	14 kDa proline-rich protein DC2.15-like	3.95141	4.24053
Ca_01747	14 kDa proline-rich protein DC2.15-like	1.89375	2.61365
Ca_01761	uncharacterized protein LOC101496661	-1.6708	-1.75423
Ca_01764	ethylene-responsive transcription factor SHINE 2-like	4.18694	4.71149
Ca_01775	uncharacterized RNA-binding protein C17H9.04c-like	4.83631	3.00735
Ca_01783	probable boron transporter 7-like	3.32122	4.14223
Ca_01789	uncharacterized protein LOC101512419	-3.33521	-3.68949
Ca_01802	psbP domain-containing protein 5, chloroplastic-like	1.77071	2.10056
Ca_01830	protein FAM32A-like	.	-2.01428
Ca_01837	cell wall protein AWA1-like	-2.07566	-2.54579
Ca_01840	uncharacterized protein LOC101495344	-2.59619	-2.33966
Ca_01843	uncharacterized protein LOC101494693	-1.89701	-1.91839
Ca_01849	probable xyloglucan glycosyltransferase 5-like	4.65104	4.4024
Ca_01852	U-box domain-containing protein 34-like	-2.11881	-2.36941
Ca_01862	uncharacterized protein LOC101514150	-19.7562	.
Ca_01873	uncharacterized protein LOC101510277	-3.25791	-2.83756
Ca_01882	uncharacterized protein LOC101498079	-2.54641	-2.76836
Ca_01894	uncharacterized protein LOC101503409	2.58692	3.01951
Ca_01930	uncharacterized protein LOC101489629	-2.78916	-2.89838
Ca_01933	NEP1-interacting protein 1-like	-2.35795	.
Ca_01935	peroxidase 64-like	3.61264	3.55327
Ca_01947	cell number regulator 13-like	2.57639	2.58667
Ca_01948	GDSL esterase/lipase EXL3-like	.	2.11496
Ca_01966	chaperone protein dnaJ 11, chloroplastic-like	-2.8298	-3.07719
Ca_01970	E3 ubiquitin-protein ligase HUWE1-like	6.18469	9.09458
Ca_01984	uncharacterized protein LOC101496496	2.8241	3.91133
Ca_01985	probable salt tolerance-like protein At1g78600-like	-2.88736	-2.4364
Ca_01991	cytochrome P450 84A1-like	-1.99597	-1.99076
Ca_02000	beta-galactosidase 3-like	4.8407	4.42115
Ca_02001	thioredoxin H-type-like	.	1.84816
Ca_02014	uncharacterized protein LOC101509690	-3.39341	-2.9805
Ca_02018	NADPH:isoflavone oxidoreductase	-2.99771	-2.57278
Ca_02019	isoflavone reductase-like protein-like	.	-3.71414
Ca_02027	putative glucose-6-phosphate 1-epimerase-like	.	1.91324
Ca_02057	uncharacterized protein LOC101496928	2.59286	2.88566
Ca_02071	flavoprotein WrbA-like	2.06834	2.00747
Ca_02082	probable galacturonosyltransferase-like 1-like	2.48184	3.84007
Ca_02083	seven transmembrane protein 1-like	1.92633	.
Ca_02098	pathogenesis-related protein PRB1-3-like	2.25574	2.79089
Ca_02100	uncharacterized protein LOC101511835	.	5.24285
Ca_02104	uncharacterized protein LOC101510663	1.86929	2.43525
Ca_02116	L-ascorbate oxidase homolog	2.82676	3.82467
Ca_02154	transcription factor HEC2-like	4.44114	6.36568
Ca_02155	protein RALF-like 34-like	3.58683	4.0542
Ca_02161	nicotinate phosphoribosyltransferase-like	.	-2.26709
Ca_02170	ethylene-responsive transcription factor RAP2-10-like	-1.62163	-1.94982
Ca_02181	microtubule-associated protein RP/EB family member 1C-like	5.05279	5.37754
Ca_02186	isoflavone 2'-hydroxylase-like	3.16638	3.0914
Ca_02193	lysine-rich arabinogalactan protein 18-like	3.99415	4.29344
Ca_02201	uncharacterized protein ycf36-like	-1.66138	.
Ca_02208	LOB domain-containing protein 37-like	.	-1.65275
Ca_02215	BTB/POZ domain-containing protein NPY2-like	2.13324	1.64429
Ca_02217	BTB/POZ and TAZ domain-containing protein 4-like	-2.47149	-2.74188
Ca_02220	calcium-transporting ATPase 2, plasma membrane-type-like	.	2.39728
Ca_02221	mitochondrial outer membrane protein porin 2-like	.	1.73643
Ca_02239	uncharacterized protein LOC101513866	.	-5.84864
Ca_02252	uncharacterized protein LOC101499843	20.4005	18.8972
Ca_02264	transcription factor bHLH18-like	3.08152	3.24126
Ca_02269	uncharacterized protein LOC101504661	-1.67902	-1.73999
Ca_02276	glycine cleavage system H protein, mitochondrial-like	2.01174	2.5008
Ca_02308	protein TIFY 10A-like	.	2.24145
Ca_02311	expansin-like B1-like	-4.13509	-4.91531
Ca_02316	50S ribosomal protein L19, chloroplastic-like	.	1.72233
Ca_02347	probable pectinesterase 68-like	9.32706	9.6511
Ca_02352	protein ASPARTIC PROTEASE IN GUARD CELL 1-like	-2.8622	-2.71109
Ca_02360	adenine phosphoribosyltransferase 1, chloroplastic-like	3.53395	4.21033
Ca_02369	syntaxin-related protein KNOLLE-like	7.79437	8.70449
Ca_02371	uncharacterized protein LOC101492820	2.25115	2.38958
Ca_02379	uncharacterized protein LOC101489575	.	2.22263
Ca_02397	expansin-A7-like	2.41843	3.0851
Ca_02399	uncharacterized protein LOC101509366	-2.40599	-2.75398
Ca_02419	thaumatin-like protein-like	.	-3.84628
Ca_02420	thaumatin-like protein PR-5b	.	-4.76579
Ca_02429	putative DNA-binding protein ESCAROLA-like	.	3.52076
Ca_02435	probable aquaporin PIP1-2-like	2.52323	2.82449
Ca_02438	RING-H2 zinc finger protein RHA1a-like	.	2.12475
Ca_02451	homeobox protein 2-like	2.84366	.
Ca_02452	probable transcription factor GLK1-like	-2.27642	-2.00287
Ca_02465	fasciclin-like arabinogalactan protein 13-like	2.24317	2.07248
Ca_02472	transcription factor RF2b-like	.	2.93935
Ca_02473	transcription factor TCP4-like	.	1.83829
Ca_02476	uncharacterized protein LOC101504632	.	-2.3496
Ca_02514	uncharacterized protein LOC101503314	.	2.50415
Ca_02521	fasciclin-like arabinogalactan protein 12-like	.	18.7538
Ca_02522	fasciclin-like arabinogalactan protein 12-like	.	3.99487
Ca_02523	fasciclin-like arabinogalactan protein 12-like	3.91323	3.41415
Ca_02532	uncharacterized protein LOC101513632	20.7237	.
Ca_02576	phototropin-1-like	-1.98765	-1.92711
Ca_02581	histone H4-like	2.27475	2.68602
Ca_02589	riboflavin biosynthesis protein ribBA, chloroplastic-like	-2.02783	.
Ca_02593	transcription factor MYB48-like	-2.7066	-2.49014
Ca_02598	probable histone H2A.1-like	1.81593	2.29861
Ca_02599	probable histone H2A.2-like	3.98898	4.21443
Ca_02600	probable histone H2A.1-like	1.76333	2.1769
Ca_02601	uncharacterized protein LOC101513308	-2.22961	-2.00531
Ca_02613	uncharacterized protein LOC101509220	-1.81814	.
Ca_02615	outer envelope pore protein 16, chloroplastic-like	.	2.55194
Ca_02620	expansin-A6-like	4.24536	4.63315
Ca_02633	uncharacterized protein LOC101501532	1.98133	2.77522
Ca_02638	Unknown protein	2.71715	2.55909
Ca_02644	aldehyde dehydrogenase family 3 member F1-like	5.31311	6.48158
Ca_02649	ADP,ATP carrier protein, mitochondrial-like	-3.53607	-4.14776
Ca_02654	uncharacterized protein LOC101492462	3.39871	20.1605
Ca_02660	DNA-damage-repair/toleration protein DRT100-like	3.45315	4.0678
Ca_02666	uncharacterized protein LOC101515470	3.07871	2.94145
Ca_02674	beta-glucosidase 12-like	.	-4.23835
Ca_02685	calmodulin-like protein 5-like	.	3.31648
Ca_02709	endochitinase PR4-like	.	2.19759
Ca_02731	protein IQ-DOMAIN 1-like	20.9155	.
Ca_02733	EPIDERMAL PATTERNING FACTOR-like protein 3-like	20.6504	19.147
Ca_02735	glyoxylate/succinic semialdehyde reductase 1-like	.	1.72338
Ca_02737	beta-fructofuranosidase, cell wall isozyme-like	-2.4645	-2.68664
Ca_02745	protein HOTHEAD-like	6.72834	7.04765
Ca_02747	beta-galactosidase 1-like	2.22062	2.08875
Ca_02765	uncharacterized protein LOC101502273	-21.7984	-20.8014
Ca_02798	uncharacterized protein LOC101490201	1.86387	2.32194
Ca_02823	uncharacterized protein LOC101508588	.	4.78062
Ca_02828	ras-related protein RHN1-like	.	18.593
Ca_02839	F-box/kelch-repeat protein At1g80440-like	-2.07067	-2.67313
Ca_02844	cyclin-A2-4-like	4.92742	4.98527
Ca_02848	pleiotropic drug resistance protein 1-like	-1.67919	.
Ca_02855	uncharacterized protein LOC101495368	8.00448	7.3276
Ca_02863	probable amino-acid racemase-like	2.05665	2.5295
Ca_02868	uncharacterized protein At1g15400-like	-2.12084	-1.80164
Ca_02923	metal transporter Nramp6-like	.	-1.96327
Ca_02934	ent-kaurene oxidase, chloroplastic-like	-2.14193	-2.60126
Ca_02959	uncharacterized protein LOC101493568	.	2.26586
Ca_02965	lipoamide acyltransferase component of branched-chain alpha-keto acid dehydrogenase complex, mitochondrial-like	-2.22028	-2.07104
Ca_02983	pathogenesis-related protein STH-2-like	-2.28645	-1.78732
Ca_02986	ABA-responsive protein ABR18-like	-2.1765	-2.53471
Ca_02987	ABA-responsive protein ABR18-like	.	-2.54701
Ca_02991	leucine-rich repeat extensin-like protein 3-like	2.12459	.
Ca_03005	Unknown protein	-2.17992	-1.76482
Ca_03006	uncharacterized protein LOC101505917	-2.06554	-1.96876
Ca_03007	uncharacterized protein LOC101505591	-1.725	.
Ca_03008	uncharacterized protein LOC101505265	-1.65556	.
Ca_03009	seed maturation protein PM36-like	-3.14407	-3.28436
Ca_03021	putative enoyl CoA hydratase	-2.01167	.
Ca_03023	probable calcium-binding protein CML18-like	-2.46359	-3.20194
Ca_03024	DNA replication licensing factor mcm2-like	3.7998	4.36621
Ca_03042	cell wall / vacuolar inhibitor of fructosidase 1-like	-2.02531	-2.58902
Ca_03068	S-adenosylmethionine synthetase	-1.60148	.
Ca_03069	pleiotropic drug resistance protein 3-like	-2.37196	-2.4773
Ca_03074	novel plant SNARE 13-like	2.31292	1.71779
Ca_03094	protein notum homolog	3.05495	3.21643
Ca_03097	aspartic proteinase oryzasin-1-like	2.48897	3.7306
Ca_03106	alpha-aminoadipic semialdehyde synthase-like	-2.22059	.
Ca_03122	peroxiredoxin Q, chloroplastic-like	1.79006	2.62671
Ca_03129	20 kDa chaperonin, chloroplastic-like	2.00555	2.08258
Ca_03131	uncharacterized protein LOC101489014	-2.50459	-2.25366
Ca_03133	protein TIFY 10A-like	.	2.80956
Ca_03144	thiol protease aleurain-like	-2.45983	-3.00599
Ca_03148	uncharacterized protein LOC101509549	5.85049	6.92065
Ca_03158	uncharacterized protein LOC101505710	.	1.65366
Ca_03171	putative nuclease HARBI1-like	.	1.77513
Ca_03188	uncharacterized protein LOC101492689	-1.88781	-2.41973
Ca_03193	GATA transcription factor 21-like	2.39251	2.83029
Ca_03197	probable xyloglucan endotransglucosylase/hydrolase protein 23-like	-2.58377	-2.41419
Ca_03203	transmembrane protein 230-like	-1.82843	-1.68837
Ca_03211	uncharacterized protein LOC101511588	20.2493	18.7459
Ca_03217	macrophage migration inhibitory factor homolog	1.64303	2.24886
Ca_03219	protein CHLOROPLAST IMPORT APPARATUS 2-like	1.75348	1.86869
Ca_03223	subtilisin-like protease-like	.	1.94572
Ca_03246	histone H4-like	.	1.63448
Ca_03267	flavonoid 3-O-glucosyltransferase-like	2.65514	3.32097
Ca_03269	pathogenesis-related protein PR-1-like	5.01167	5.76591
Ca_03275	zinc finger protein CONSTANS-LIKE 5-like	-1.81001	-1.61325
Ca_03283	probable alpha,alpha-trehalose-phosphate synthase [UDP-forming] 11-like	-1.83022	-2.45509
Ca_03294	WAT1-related protein At4g30420-like	-2.12469	-2.73463
Ca_03295	tetraspanin-8-like	.	-1.68744
Ca_03335	BTB/POZ domain-containing protein At2g24240-like	-2.27787	-2.58168
Ca_03336	omega-6 fatty acid desaturase, chloroplastic-like	1.62854	.
Ca_03341	NADP-dependent glyceraldehyde-3-phosphate dehydrogenase-like	-1.65857	.
Ca_03361	uncharacterized protein LOC101501316	2.24793	3.64618
Ca_03375	uncharacterized protein LOC101499925	8.85045	8.16769
Ca_03379	putative lactoylglutathione lyase-like	1.87919	2.31536
Ca_03380	glucan endo-1,3-beta-glucosidase 1-like	5.46863	6.37352
Ca_03381	L-ascorbate oxidase homolog	4.80398	5.27342
Ca_03383	uncharacterized protein LOC101496027	-2.45636	-1.8959
Ca_03416	major latex allergen Hev b 5-like	2.29574	3.05823
Ca_03422	rho GTPase-activating protein 19-like	3.71209	2.96402
Ca_03423	probable ATP-dependent RNA helicase ddx56-like	.	-3.97648
Ca_03426	protease Do-like 2, chloroplastic-like	1.67309	1.71218
Ca_03427	classical arabinogalactan protein 26-like	4.33514	4.69009
Ca_03432	glutaredoxin-C11-like	-4.09416	-5.06943
Ca_03442	glutathione S-transferase PARB-like	-3.32865	-2.98604
Ca_03443	uncharacterized protein LOC101498928	-2.38024	-3.13918
Ca_03462	monoglyceride lipase-like	-4.0893	-4.34924
Ca_03474	endoglucanase 17-like	7.36819	7.68862
Ca_03485	kinesin-4-like	2.88604	3.26316
Ca_03495	uncharacterized protein LOC101509395	.	3.50586
Ca_03498	transcription factor MYB12-like	21.1385	7.66903
Ca_03507	universal stress protein A-like protein-like	-2.39293	-2.20615
Ca_03517	uncharacterized protein LOC101501793	-2.60847	-3.58028
Ca_03524	probable WRKY transcription factor 23-like	.	-1.69941
Ca_03536	protein ODORANT1-like	-2.86761	-3.5896
Ca_03539	protein NIM1-INTERACTING 1-like	5.28229	6.63393
Ca_03540	protein NIM1-INTERACTING 1-like	20.5327	.
Ca_03551	probable pectinesterase/pectinesterase inhibitor 21-like	.	3.31837
Ca_03553	uncharacterized protein LOC101490152	3.46911	4.15213
Ca_03557	probable S-acyltransferase At4g01730-like	20.6889	19.1856
Ca_03562	cytochrome P450 734A1-like	-1.83371	-1.83536
Ca_03565	protein notum homolog	3.06878	4.1061
Ca_03569	peptidyl-prolyl cis-trans isomerase, chloroplastic-like	2.279	2.56809
Ca_03572	germin-like protein subfamily 2 member 4-like	3.06196	4.11445
Ca_03584	rhicadhesin receptor-like	4.32418	4.07266
Ca_03586	nitrate transporter 1.2-like	2.85014	3.00402
Ca_03598	isopenicillin N epimerase-like	-2.25924	-2.40193
Ca_03604	Unknown protein	21.5274	20.0241
Ca_03617	uncharacterized protein LOC101505656	20.4753	18.9719
Ca_03624	uncharacterized protein LOC101508441	2.79309	2.48522
Ca_03633	universal stress protein A-like protein-like	-1.6044	-1.90512
Ca_03653	uncharacterized protein LOC101491656	-1.94227	-2.1954
Ca_03671	formin-like protein 11-like	4.60651	4.4241
Ca_03685	kinesin-4-like	5.65123	6.16169
Ca_03695	root phototropism protein 3-like	5.30109	4.93499
Ca_03700	serine/threonine-protein kinase PBS1-like	4.43322	4.75617
Ca_03726	Unknown protein	-1.81434	-2.0553
Ca_03727	gibberellin 20 oxidase 2-like	22.0798	20.5764
Ca_03746	pollen-specific protein SF21-like	3.62796	3.81435
Ca_03749	serine/threonine-protein kinase Nek1-like	1.90628	2.30061
Ca_03757	pathogenesis-related protein PR-4A-like	-3.35631	-3.26023
Ca_03768	GRF1-interacting factor 1-like	5.51507	6.52685
Ca_03782	uncharacterized protein LOC101514561	.	2.10891
Ca_03784	DNA-directed RNA polymerase III subunit RPC4-like	.	-2.07492
Ca_03798	putative DNA-binding protein ESCAROLA-like	.	-6.78881
Ca_03806	uncharacterized protein LOC101507695	20.004	.
Ca_03830	heavy metal-associated isoprenylated plant protein 26-like	-1.91424	-1.66296
Ca_03838	lipase 1-like	-3.56567	-3.25234
Ca_03839	methionine gamma-lyase-like	-2.42884	-2.91475
Ca_03842	metal-nicotianamine transporter YSL1-like	-1.66554	.
Ca_03844	early nodulin-like protein 3-like	.	2.18623
Ca_03870	uncharacterized protein LOC101496117	.	-2.08342
Ca_03873	cyclin-A1-1-like	4.19147	5.12854
Ca_03876	amino acid permease 3-like	-4.12816	-3.27969
Ca_03907	uncharacterized protein LOC101509525	.	-2.05646
Ca_03911	2-oxoisovalerate dehydrogenase subunit alpha, mitochondrial-like	-1.84681	-1.89308
Ca_03916	F-box protein SKP2A-like	-1.9939	-2.54496
Ca_03918	basic blue protein-like	2.27514	3.04076
Ca_03920	scarecrow-like protein 1-like	-2.38634	-2.66673
Ca_03933	transmembrane protein 184C-like	-2.45527	-2.77112
Ca_03937	pleckstrin homology domain-containing family A member 8-like	-2.68205	-2.84877
Ca_03953	RNA polymerase sigma factor sigE, chloroplastic/mitochondrial-like	-1.62616	.
Ca_03975	flavonol synthase/flavanone 3-hydroxylase-like	-2.26539	-2.29728
Ca_03976	probable pectinesterase/pectinesterase inhibitor 34-like	5.63668	5.2963
Ca_03984	protein IQ-DOMAIN 1-like	2.61966	3.24326
Ca_04003	uncharacterized protein LOC101492893	.	-1.68129
Ca_04016	mitochondrial chaperone BCS1-like	-1.84206	.
Ca_04023	small G protein signaling modulator 2-like	3.01088	2.34867
Ca_04056	two-component response regulator-like APRR5-like	-3.09212	-2.75491
Ca_04067	uncharacterized protein LOC101491779	4.64025	5.20993
Ca_04094	probable inactive receptor kinase At5g58300-like	.	2.13656
Ca_04104	probably inactive leucine-rich repeat receptor-like protein kinase At3g28040-like	2.59134	2.36769
Ca_04109	expansin-A8-like	.	2.21207
Ca_04111	uncharacterized protein LOC101510395	-2.0465	.
Ca_04125	peroxidase 52-like	-3.48845	-4.09768
Ca_04153	cellulose synthase A catalytic subunit 2 [UDP-forming]-like	2.19795	.
Ca_04161	uncharacterized protein LOC101502467	6.34485	20.0046
Ca_04165	RING-H2 finger protein ATL78-like	-2.74398	-3.63548
Ca_04166	autophagy-related protein 13-like	.	-1.75256
Ca_04181	ATP-dependent zinc metalloprotease FtsH-like	2.07683	.
Ca_04221	psbP domain-containing protein 2, chloroplastic-like	2.44008	2.74071
Ca_04226	amino acid permease 2-like	-3.30264	-3.35198
Ca_04231	beta-galactosidase 10-like	2.70141	2.6133
Ca_04246	aspartic proteinase nepenthesin-1-like	.	2.21387
Ca_04271	chaperone protein ClpD, chloroplastic-like	.	-2.26379
Ca_04293	Unknown protein	-2.57356	-2.12745
Ca_04311	50S ribosomal protein L21, chloroplastic-like	.	1.7683
Ca_04334	geraniol 8-hydroxylase-like	-2.53551	-2.91227
Ca_04342	ras-related protein Rab7-like	2.14385	2.11196
Ca_04355	probable aquaporin NIP5-1-like	.	-1.80116
Ca_04356	choline/ethanolamine kinase-like	-2.72738	-2.78005
Ca_04359	protein GIGANTEA-like	-4.78518	-4.64676
Ca_04361	UDP-galactose transporter 2-like	.	2.01195
Ca_04365	peroxidase 12-like	.	-4.23744
Ca_04369	uncharacterized protein LOC101515541	-1.83975	-1.70651
Ca_04370	ethylene-responsive transcription factor ERF110-like	-2.00419	-2.12014
Ca_04374	uncharacterized protein LOC101490484	6.07777	5.82387
Ca_04393	vacuolar iron transporter homolog 3-like	.	-2.70143
Ca_04394	histidine decarboxylase-like	.	-5.17728
Ca_04405	chitinase	.	-2.42009
Ca_04420	ABC transporter G family member 4-like	20.0605	18.5571
Ca_04441	uncharacterized protein LOC101514128	4.89591	6.39434
Ca_04443	protein TRANSPARENT TESTA 12-like	2.3906	2.98989
Ca_04466	uncharacterized protein LOC101495651	.	-3.19612
Ca_04467	tubulin beta-1 chain-like	1.76814	1.95885
Ca_04481	F-box/LRR-repeat protein At3g48880-like	-1.67207	.
Ca_04485	uncharacterized protein APE_1940.1-like	-1.80626	.
Ca_04486	uncharacterized protein LOC101504477	-3.34385	-3.84744
Ca_04488	heat stress transcription factor B-2b-like	.	-2.69364
Ca_04497	putative 4-hydroxy-tetrahydrodipicolinate reductase 3, chloroplastic-like	.	1.74134
Ca_04512	peroxidase 66-like	.	4.53165
Ca_04521	gibberellin 20 oxidase 2-like	-2.44383	-2.50219
Ca_04523	carboxylesterase 1-like	-1.7447	.
Ca_04529	subtilisin-like protease-like	4.35638	5.14002
Ca_04534	cytochrome P450 704C1-like	-4.39609	-5.0241
Ca_04552	early light-induced protein, chloroplastic-like	.	2.40687
Ca_04557	1,2-dihydroxy-3-keto-5-methylthiopentene dioxygenase 1-like	-2.10762	.
Ca_04563	protein IQ-DOMAIN 1-like	2.40389	2.6494
Ca_04567	serine/threonine-protein kinase HT1-like	.	-3.1687
Ca_04568	homocysteine S-methyltransferase 3-like	-3.44579	-4.45637
Ca_04580	uncharacterized protein LOC101514350	.	19.5274
Ca_04605	uncharacterized protein C24B11.05-like	-2.75831	-3.39835
Ca_04628	uncharacterized GPI-anchored protein At3g06035-like	2.1581	2.52133
Ca_04633	thiamine thiazole synthase 2, chloroplastic-like	.	1.70384
Ca_04634	probable xyloglucan endotransglucosylase/hydrolase protein 8-like	.	2.68894
Ca_04651	cysteine-rich receptor-like protein kinase 10-like	-3.20938	.
Ca_04672	uncharacterized protein LOC101490044	-2.2176	-2.53256
Ca_04687	endochitinase A2-like precursor	.	-2.99674
Ca_04693	RNA polymerase sigma factor sigB-like	.	1.99339
Ca_04695	50S ribosomal protein L3, chloroplastic-like	.	1.83357
Ca_04703	glutamate-1-semialdehyde 2,1-aminomutase, chloroplastic-like	1.94477	1.86868
Ca_04707	uncharacterized protein LOC101494283	7.53192	8.05157
Ca_04723	uncharacterized protein LOC101499795	3.70517	6.83776
Ca_04730	uncharacterized protein LOC101501699	2.79825	3.65566
Ca_04733	auxin-induced protein X10A-like	3.02192	.
Ca_04742	probable ribosome-binding factor A, chloroplastic-like	2.06066	.
Ca_04758	B-box zinc finger protein 20-like	.	2.33587
Ca_04771	theobromine synthase 2-like	-3.39689	-3.65757
Ca_04783	glucan endo-1,3-beta-D-glucosidase-like	2.66188	2.98667
Ca_04788	uncharacterized protein DDB_G0283697-like	5.53588	2.90449
Ca_04790	BURP domain-containing protein 17-like	-3.31489	-3.90992
Ca_04799	uncharacterized protein LOC101498951	-1.6052	.
Ca_04802	psbP domain-containing protein 3, chloroplastic-like	1.98661	2.52395
Ca_04803	xylem cysteine proteinase 2-like	6.52573	5.50329
Ca_04810	peptidyl-prolyl cis-trans isomerase FKBP18, chloroplastic-like	1.80865	2.23937
Ca_04837	uncharacterized protein LOC101514592	6.02307	6.35555
Ca_04853	L-ascorbate oxidase homolog	4.90047	5.18662
Ca_04857	high mobility group B protein 9-like	2.35664	2.85991
Ca_04859	plastocyanin, chloroplastic-like	.	1.77674
Ca_04863	uncharacterized protein At1g76070-like	-3.21225	-3.28222
Ca_04873	subtilisin-like protease-like	-2.51762	.
Ca_04883	uncharacterized protein LOC101504818	-4.63342	-4.86319
Ca_04896	endoglucanase 10-like	3.14132	3.30082
Ca_04912	protein WALLS ARE THIN 1-like	3.15789	2.30693
Ca_04913	peptide transporter PTR1-like	3.6285	4.57594
Ca_04917	beta-galactosidase 5-like	3.24942	3.03065
Ca_04937	ornithine carbamoyltransferase, chloroplastic-like	20.0374	.
Ca_04943	uncharacterized protein LOC101501386	-3.57582	-4.41256
Ca_04957	uncharacterized protein LOC101512953	-2.28817	-1.86739
Ca_04964	uncharacterized protein LOC101510485	2.74777	2.6738
Ca_04990	receptor-like protein kinase HAIKU2-like	-1.66723	.
Ca_04993	tubulin alpha chain-like	2.45427	3.24558
Ca_04997	amino acid permease 6-like	-1.96208	.
Ca_05000	50S ribosomal protein 6, chloroplastic-like	.	2.12268
Ca_05002	uncharacterized protein LOC101496773	2.4919	2.13501
Ca_05003	Unknown protein	21.813	20.3096
Ca_05009	serine/threonine-protein kinase Aurora-1-like	3.87575	3.48216
Ca_05011	receptor-like protein kinase HSL1-like	-2.18379	-1.73342
Ca_05018	acidic mammalian chitinase-like	-1.97406	-2.46622
Ca_05030	uncharacterized protein LOC101503541	2.47078	2.0307
Ca_05034	ornithine aminotransferase, mitochondrial-like	-2.0285	-2.06062
Ca_05051	adenylate kinase isoenzyme 6-like	-2.18666	-2.21045
Ca_05067	probable transmembrane ascorbate ferrireductase 3-like	.	2.90048
Ca_05074	type I inositol 1,4,5-trisphosphate 5-phosphatase CVP2-like	21.1621	7.85864
Ca_05092	peptide transporter PTR2-like	.	-1.63042
Ca_05110	isoflavone 2'-hydroxylase-like	-4.20264	-3.46721
Ca_05111	isoflavone 2'-hydroxylase-like	-3.12785	-3.08395
Ca_05112	isoflavone 2'-hydroxylase-like	-2.91611	-3.16937
Ca_05114	isoflavone 2'-hydroxylase-like	.	-5.08287
Ca_05122	uncharacterized protein LOC101506214	.	1.93428
Ca_05148	gibberellin 2-beta-dioxygenase-like	-6.44223	-6.09182
Ca_05156	DNA replication licensing factor MCM3 homolog	5.12517	5.02786
Ca_05157	3-oxoacyl-[acyl-carrier-protein] synthase I, chloroplastic-like	1.77159	2.22152
Ca_05163	uncharacterized protein ycf23-like	.	2.04184
Ca_05165	uncharacterized protein LOC101495357	-2.72195	-2.32416
Ca_05167	chlorophyll a-b binding protein AB80, chloroplastic-like	32.4681	.
Ca_05200	uncharacterized protein LOC101506113	-2.41438	.
Ca_05227	NAC transcription factor ONAC010-like	-2.67274	-3.1121
Ca_05228	dynamin-like protein ARC5-like	4.37059	3.78406
Ca_05233	beta-xylosidase/alpha-L-arabinofuranosidase 2-like	21.8261	20.3228
Ca_05236	non-specific lipid-transfer protein-like protein At5g64080-like	2.64528	2.34925
Ca_05243	dentin sialophosphoprotein-like	-5.33786	-5.38857
Ca_05254	alternative oxidase 3, mitochondrial-like	-1.9409	-1.83289
Ca_05261	UDP-glycosyltransferase 85A5-like	-2.1999	-2.32577
Ca_05262	uncharacterized protein LOC101501714	-1.91777	-2.08244
Ca_05266	ABC transporter G family member 11-like	.	3.36955
Ca_05270	classical arabinogalactan protein 1-like	.	1.73161
Ca_05272	probable 2-oxoglutarate/Fe(II)-dependent dioxygenase-like	-2.26107	-2.41314
Ca_05276	uncharacterized protein LOC101508687	5.41902	7.77665
Ca_05277	proline-rich receptor-like protein kinase PERK2-like	24.4153	22.912
Ca_05280	mucin-2-like	21.9019	20.3986
Ca_05287	uncharacterized isochorismatase family protein PncA-like	-1.72748	-1.95462
Ca_05351	high mobility group B protein 7-like	8.33487	6.34773
Ca_05354	probable glutathione S-transferase-like	.	-2.83428
Ca_05375	thioredoxin X, chloroplastic-like	.	1.89328
Ca_05430	zinc finger protein MAGPIE-like	1.89687	1.98933
Ca_05432	pentatricopeptide repeat-containing protein At2g35130-like	2.26209	2.52277
Ca_05434	uncharacterized protein LOC101494450	7.14848	8.47126
Ca_05444	ribonuclease H2 subunit A-like	.	2.49451
Ca_05453	uncharacterized protein At2g27730, mitochondrial-like	-1.62047	.
Ca_05459	probable pectate lyase 13-like	2.58822	2.58263
Ca_05480	dihydrolipoyllysine-residue acetyltransferase component of pyruvate dehydrogenase complex-like	2.40367	2.10032
Ca_05491	50S ribosomal protein L15, chloroplastic-like	1.63703	1.92159
Ca_05515	probable leucine-rich repeat receptor-like protein kinase At1g68400-like	.	5.84815
Ca_05519	Unknown protein	.	3.25458
Ca_05531	probable inactive leucine-rich repeat receptor-like protein kinase At1g66830-like	2.55598	2.46321
Ca_05536	putative uncharacterized protein DDB_G0271606-like	-2.11424	-2.41229
Ca_05546	putative zinc finger protein At1g68190-like	2.7631	2.74836
Ca_05591	cyclin-D3-1-like	7.87574	6.32416
Ca_05601	receptor protein kinase-like protein At4g34220-like	3.92538	5.54545
Ca_05613	uncharacterized protein LOC101505538	-1.74773	.
Ca_05614	methylthioribose kinase-like	-2.66995	-2.81757
Ca_05617	alpha-L-fucosidase 2-like	3.58261	3.17019
Ca_05650	octanoyltransferase-like	.	2.19118
Ca_05654	uncharacterized protein LOC101498843	19.9761	18.4727
Ca_05655	uncharacterized protein LOC101515656	1.72791	1.9105
Ca_05662	tubulin alpha chain-like	1.67336	1.8373
Ca_05668	uncharacterized protein At4g14100-like	2.4263	2.41851
Ca_05673	uncharacterized protein LOC101500555	-5.47239	.
Ca_05678	magnesium-protoporphyrin O-methyltransferase-like	.	1.69965
Ca_05685	acyl carrier protein 4, chloroplastic-like	2.96037	3.18154
Ca_05700	membrane-anchored ubiquitin-fold protein 3-like	-23.5542	-20.1432
Ca_05720	thaumatin-like protein PR-5a	.	-2.27122
Ca_05734	glutathione S-transferase T1-like	-2.13467	-2.20923
Ca_05742	sugar phosphatase YfbT-like	-1.69179	-1.64937
Ca_05754	probable aquaporin PIP1-2-like	9.00847	21.8129
Ca_05757	cytochrome P450 86A2-like	2.92792	4.35676
Ca_05774	probable polygalacturonase-like	2.52393	3.17327
Ca_05801	V-type proton ATPase subunit E-like	2.93591	2.38364
Ca_05802	probable inactive receptor kinase At4g23740-like	4.91168	5.27001
Ca_05806	arabinogalactan peptide 16-like	.	2.10347
Ca_05811	high mobility group B protein 6-like	5.28086	5.79445
Ca_05814	uncharacterized protein LOC101502890	.	1.89072
Ca_05815	WRKY family transcription factor	.	1.66641
Ca_05817	uncharacterized protein LOC101501710	.	2.42808
Ca_05818	KAT8 regulatory NSL complex subunit 3-like	4.8949	5.22638
Ca_05819	uncharacterized protein LOC101501081	2.61674	3.97471
Ca_05820	endoglucanase 6-like	3.12371	4.56728
Ca_05833	uncharacterized protein LOC101495023	3.28592	3.3614
Ca_05847	30S ribosomal protein S6 alpha, chloroplastic-like	1.99496	2.44201
Ca_05883	uncharacterized protein LOC101501195	-2.86856	-3.59462
Ca_05916	uncharacterized protein LOC101489321	4.03582	4.0125
Ca_05922	probable pectinesterase 53-like	4.32044	4.64324
Ca_05923	protein IQ-DOMAIN 14-like	.	4.09801
Ca_05932	NADP-dependent malic enzyme-like	-1.71404	-1.93028
Ca_05952	probable xyloglucan endotransglucosylase/hydrolase protein 26-like	19.799	.
Ca_05973	ras-related protein RHN1-like	-5.8335	.
Ca_05988	glycerophosphodiester phosphodiesterase GDE1-like	2.39565	2.25671
Ca_05997	uncharacterized protein LOC101498821	-1.85126	-1.69123
Ca_06008	uncharacterized protein LOC101495086	-1.58687	.
Ca_06009	uncharacterized protein LOC101494758	-3.08616	.
Ca_06016	probable non-specific lipid-transfer protein AKCS9-like	.	1.64333
Ca_06019	probable serine/threonine-protein kinase At1g18390-like	-2.9065	-2.5334
Ca_06026	uncharacterized protein LOC101514335	4.75876	6.68165
Ca_06038	protein kinase G11A-like	2.17867	2.08797
Ca_06077	rhodanese-like domain-containing protein 4A, chloroplastic-like	2.072	2.00138
Ca_06085	transcription factor bHLH25-like	3.13986	3.15257
Ca_06096	uncharacterized protein LOC101491005	6.29629	8.80346
Ca_06129	uncharacterized protein LOC101507259	6.0537	3.22494
Ca_06163	probable WRKY transcription factor 12-like	19.7626	18.2592
Ca_06175	50S ribosomal protein L5, chloroplastic-like	2.00358	2.44172
Ca_06180	probable polygalacturonase-like	2.26447	2.44923
Ca_06196	uncharacterized protein LOC101509262	-1.98355	-2.00133
Ca_06217	uncharacterized protein LOC101500720	.	2.0108
Ca_06235	phosphomannomutase-like	2.46288	2.64661
Ca_06289	cytochrome P450 71A24-like	-3.1141	-3.43685
Ca_06291	cytochrome P450 71A26-like	-2.13985	-2.4512
Ca_06310	probable ubiquitin-conjugating enzyme E2 24-like	-3.51196	-4.45858
Ca_06313	uncharacterized protein LOC101509007	-2.65766	-4.17158
Ca_06315	pistil-specific extensin-like protein-like	6.28693	6.24999
Ca_06320	30S ribosomal protein S5, chloroplastic-like	.	1.64388
Ca_06331	protein yippee-like At5g53940-like	-1.64105	.
Ca_06333	polyubiquitin-A-like	-1.79853	-1.957
Ca_06342	protein E6-like	2.82436	2.90796
Ca_06354	isoflavone 4'-O-methyltransferase-like	.	-5.57687
Ca_06355	isoflavone 4'-O-methyltransferase-like	.	-3.32482
Ca_06356	isoflavone 4'-O-methyltransferase-like	-2.71522	-2.08399
Ca_06357	2-hydroxyisoflavanone synthase-like	-2.4915	-2.58667
Ca_06358	2-hydroxyisoflavanone synthase-like	-2.59198	.
Ca_06367	rac-like GTP-binding protein RAC13-like	2.73695	3.43533
Ca_06382	protein CHUP1, chloroplastic-like	3.13076	3.30569
Ca_06392	uncharacterized protein LOC101506653	.	2.50683
Ca_06411	uncharacterized protein LOC101514167	-2.59836	-2.56439
Ca_06416	gibberellin 20 oxidase 1-like	-1.69579	-2.28961
Ca_06417	gibberellin 20 oxidase 1-like	-1.5986	-2.30289
Ca_06426	uncharacterized protein LOC101492003	21.482	.
Ca_06437	uncharacterized protein LOC101496012	5.19667	3.72483
Ca_06443	uncharacterized protein LOC101498518	-1.73751	.
Ca_06460	methylcrotonoyl-CoA carboxylase beta chain, mitochondrial-like	-1.75694	-1.6097
Ca_06482	UDP-glucosyl transferase 73B2-like	-2.76735	-2.33457
Ca_06488	uncharacterized protein At1g66480-like	-2.55358	-3.56076
Ca_06494	auxin efflux carrier component 3-like	2.01126	.
Ca_06502	transcription termination factor, mitochondrial-like	.	1.77176
Ca_06509	phosphomannomutase/phosphoglucomutase-like	2.48215	2.38976
Ca_06530	cytochrome c6, chloroplastic-like	.	1.7905
Ca_06531	lecithine-cholesterol acyltransferase-like 4-like	.	-1.78618
Ca_06532	protein PHLOEM PROTEIN 2-LIKE A1-like	-1.96526	.
Ca_06566	uncharacterized hydrolase YugF-like	2.01227	.
Ca_06582	anthocyanidin 5,3-O-glucosyltransferase-like	.	3.15303
Ca_06606	uncharacterized protein LOC101507638	-1.79205	.
Ca_06616	uncharacterized protein LOC101503442	.	3.23535
Ca_06621	ABC transporter G family member 32-like	2.71161	2.97897
Ca_06625	probable inactive receptor kinase At2g26730-like	2.65203	2.91905
Ca_06640	probable receptor-like protein kinase At5g20050-like	-2.54657	.
Ca_06644	uncharacterized protein LOC101492024	.	2.20228
Ca_06653	uncharacterized protein At1g15400-like	-1.87391	-2.28648
Ca_06665	uncharacterized protein LOC101512121	1.7798	2.30322
Ca_06673	ethylene-responsive transcription factor WIN1-like	3.32832	5.60869
Ca_06678	uncharacterized protein LOC101506791	-2.22502	.
Ca_06683	thylakoid lumenal 16.5 kDa protein, chloroplastic-like	2.33023	2.97748
Ca_06702	36.4 kDa proline-rich protein-like	5.2449	5.69765
Ca_06739	uncharacterized protein LOC101509340	-2.87311	.
Ca_06741	uncharacterized protein LOC101508703	1.88824	2.22561
Ca_06747	Unknown protein	.	-19.1071
Ca_06749	uncharacterized protein LOC101506790	5.59014	8.23392
Ca_06762	DNA replication licensing factor mcm5-A-like	5.14391	4.97593
Ca_06763	WD repeat-containing protein 76-like	20.4502	.
Ca_06771	myb-like protein AA-like	.	2.00635
Ca_06782	endo-1,3;1,4-beta-D-glucanase-like	-4.55768	-4.62987
Ca_06803	uncharacterized protein LOC101512884	-2.8539	.
Ca_06804	uncharacterized protein LOC101512577	-2.54561	-2.22704
Ca_06817	acyl carrier protein 1, chloroplastic-like	1.62924	2.12486
Ca_06821	CASP-like protein 7-like	-1.86922	-2.85658
Ca_06877	defensin-like protein-like	-2.56146	-3.55608
Ca_06890	stem-specific protein TSJT1-like	-1.58241	.
Ca_06892	protochlorophyllide reductase, chloroplastic-like	1.72079	2.20687
Ca_06894	uncharacterized protein LOC101507854	1.92637	2.88722
Ca_06899	NAC domain-containing protein 19-like	-1.96716	-3.44195
Ca_06901	NAC domain-containing protein 18-like	.	-3.63061
Ca_06908	receptor-like protein kinase THESEUS 1-like	3.6756	4.34917
Ca_06912	uncharacterized protein LOC101502389	2.34536	2.2863
Ca_06930	calcium-binding protein PBP1-like	.	2.75195
Ca_06931	G-type lectin S-receptor-like serine/threonine-protein kinase At4g27290-like	-2.78625	-2.24221
Ca_06947	50S ribosomal protein L24, chloroplastic-like	1.75608	2.36534
Ca_06949	probable histone H2A.3-like	1.98768	2.62192
Ca_06954	psbQ-like protein 2, chloroplastic-like	1.82579	1.93998
Ca_06961	uncharacterized protein LOC101512574	2.43387	2.67356
Ca_06970	early nodulin-like protein 2-like	.	2.01221
Ca_06980	UDP-glycosyltransferase 79B6-like	.	1.80021
Ca_06984	probable WRKY transcription factor 69-like	-1.82463	.
Ca_06988	peroxidase 4-like	2.09729	3.63683
Ca_06999	zinc finger protein ZAT5-like	.	-2.09866
Ca_07001	histone H2B-like	2.73712	3.47365
Ca_07008	lysosomal Pro-X carboxypeptidase-like	19.9162	.
Ca_07032	putative phytosulfokines 6-like	.	3.6592
Ca_07036	uncharacterized protein At5g22580-like	3.7161	4.52267
Ca_07037	RAB6-interacting golgin-like	3.49231	3.2844
Ca_07064	protein FANTASTIC FOUR 1-like	.	2.12906
Ca_07074	F-box protein At2g27310-like	-3.73938	-4.64129
Ca_07141	peroxidase 3-like	21.4004	7.64511
Ca_07146	G2/mitotic-specific cyclin S13-6-like	7.44056	10.0832
Ca_07148	uncharacterized protein LOC101494762	4.60784	4.34391
Ca_07150	tubulin beta-6 chain-like	.	1.91554
Ca_07157	hydroxymethylglutaryl-CoA lyase, mitochondrial-like	-1.58279	.
Ca_07158	probable auxin efflux carrier component 1c-like	3.38051	3.83744
Ca_07159	transcription factor bHLH106-like	3.07618	2.71589
Ca_07177	rho GTPase-activating protein 68F-like	-1.75387	-1.59781
Ca_07187	uncharacterized protein At5g39865-like	2.0405	2.1896
Ca_07192	two-component response regulator ARR9-like	5.43191	5.7645
Ca_07203	protein GAST1-like	5.50068	8.4378
Ca_07234	heat stress transcription factor B-3-like	.	-2.64185
Ca_07248	leucine-rich repeat receptor-like tyrosine-protein kinase At2g41820-like	3.5404	3.66676
Ca_07259	guanylate kinase-like	.	1.8252
Ca_07267	uncharacterized protein LOC101490252	6.49779	6.82736
Ca_07270	uncharacterized protein LOC101492462	1.59765	2.58769
Ca_07275	probably inactive leucine-rich repeat receptor-like protein kinase At5g06940-like	.	2.88881
Ca_07277	uncharacterized protein LOC101494561	.	1.6058
Ca_07284	transcription factor bHLH130-like	-2.80754	-3.22214
Ca_07290	polygalacturonase inhibitor-like	6.69257	7.01704
Ca_07291	polygalacturonase inhibitor-like	.	-2.44512
Ca_07310	omega-6 fatty acid desaturase, endoplasmic reticulum isozyme 2-like	.	1.8668
Ca_07312	uncharacterized protein LOC101507889	5.92728	6.27474
Ca_07317	actin-3-like	5.17982	5.56423
Ca_07323	uncharacterized protein LOC101511851	2.20505	.
Ca_07334	uncharacterized protein LOC101489708	.	1.69966
Ca_07338	disease resistance response protein 206-like	-2.29551	.
Ca_07339	disease resistance response protein 206-like	-20.3202	-20.4675
Ca_07340	probable histone H2AXb-like	7.78866	10.1349
Ca_07358	short-chain type dehydrogenase/reductase-like	.	1.67517
Ca_07375	protein FANTASTIC FOUR 4-like	3.29376	5.62077
Ca_07377	uncharacterized protein LOC101509484	7.85123	8.17657
Ca_07380	patatin group D-2-like	.	4.02701
Ca_07383	chalcone--flavonone isomerase-like	2.68924	2.86598
Ca_07398	type I inositol 1,4,5-trisphosphate 5-phosphatase CVP2-like	3.66831	3.85294
Ca_07401	sulfate transporter 3.1-like	.	1.61217
Ca_07421	probable pectate lyase 5-like	4.78314	3.10533
Ca_07430	31 kDa ribonucleoprotein, chloroplastic-like	.	1.57962
Ca_07447	uncharacterized protein LOC101509740	-2.0671	.
Ca_07451	uncharacterized protein LOC101511445	.	-1.91215
Ca_07488	dof zinc finger protein DOF5.6-like	.	3.32368
Ca_07491	uncharacterized protein LOC101498755	-1.78272	-1.85123
Ca_07495	serine/threonine-protein kinase HT1-like	4.01575	4.66532
Ca_07506	U-box domain-containing protein 18-like	-3.30346	-3.50261
Ca_07508	probable alpha,alpha-trehalose-phosphate synthase [UDP-forming] 9-like	-3.21099	-3.17345
Ca_07512	nucleobase-ascorbate transporter 6-like	4.6332	4.50436
Ca_07521	uncharacterized protein LOC101507615	-1.65064	.
Ca_07522	betaine aldehyde dehydrogenase 1, chloroplastic-like	.	-1.65442
Ca_07523	mannose-1-phosphate guanyltransferase alpha-like	2.44935	2.84967
Ca_07541	superoxide dismutase [Fe] 3, chloroplastic-like	.	1.93883
Ca_07542	alcohol dehydrogenase-like 7-like	-2.53975	-2.56436
Ca_07545	xylogen-like protein 11-like	.	1.90667
Ca_07556	linoleate 13S-lipoxygenase 2-1, chloroplastic-like	3.3364	3.0164
Ca_07558	UDP-glycosyltransferase 85A3-like	.	2.26772
Ca_07559	NADH--cytochrome b5 reductase 1-like	-2.26529	-1.96494
Ca_07560	probable serine/threonine-protein kinase DDB_G0280133-like	1.78289	2.36665
Ca_07568	lysosomal beta glucosidase-like	2.1589	2.25641
Ca_07579	homeobox-leucine zipper protein ATHB-6-like	3.08815	3.69809
Ca_07582	RNA-binding protein Musashi homolog 2-like	.	2.07904
Ca_07589	uncharacterized protein LOC101505890	2.26865	.
Ca_07599	50S ribosomal protein L11, chloroplastic-like	.	1.81135
Ca_07627	uncharacterized protein LOC101492663	.	19.5643
Ca_07629	repetitive proline-rich cell wall protein 2-like	3.19914	5.59075
Ca_07645	uncharacterized protein LOC101499799	1.75562	2.15908
Ca_07654	kinesin-like protein KIF20B-like	.	-4.05252
Ca_07659	uncharacterized protein LOC101494357	3.29503	4.50956
Ca_07664	WAT1-related protein At2g37460-like	.	-1.88414
Ca_07670	probable cysteine proteinase At4g11310-like	-22.2094	-18.3708
Ca_07687	uncharacterized PE-PGRS family protein PE_PGRS46-like	5.53883	5.49763
Ca_07698	uncharacterized protein LOC101508210	1.97773	2.14942
Ca_07715	photosystem II reaction center PSB28 protein, chloroplastic-like	.	1.85447
Ca_07716	leucine-rich repeat receptor-like protein kinase PXL2-like	3.79381	2.82852
Ca_07719	uncharacterized protein LOC101489396	22.1578	5.67374
Ca_07725	uncharacterized protein LOC101492521	2.09611	2.4178
Ca_07759	CDT1-like protein a, chloroplastic-like	5.68304	5.85008
Ca_07787	F-box/LRR-repeat protein 17-like	.	5.88609
Ca_07792	histone H2A variant 1-like	5.71603	7.13491
Ca_07794	protein LONGIFOLIA 1-like	.	2.10041
Ca_07800	heat stress transcription factor A-7a-like	.	-2.6688
Ca_07804	uncharacterized protein DDB_G0271670-like	21.1752	19.6719
Ca_07808	putative leucine-rich repeat-containing protein DDB_G0290503-like	.	-1.76734
Ca_07809	methylcrotonoyl-CoA carboxylase subunit alpha, mitochondrial-like	-1.66816	-2.09233
Ca_07812	non-specific lipid-transfer protein-like protein At2g13820-like	21.5021	19.9988
Ca_07813	uncharacterized protein LOC101500639	.	-1.73578
Ca_07816	uncharacterized protein LOC101506081	-1.77913	-2.40776
Ca_07831	chloroplast stem-loop binding protein of 41 kDa a, chloroplastic-like	.	1.64866
Ca_07839	basic 7S globulin-like	-4.34384	-4.79277
Ca_07840	basic 7S globulin 2-like	-2.71961	.
Ca_07879	cysteine-rich repeat secretory protein 56-like	2.14267	2.17424
Ca_07882	inositol transporter 4-like	2.28444	.
Ca_07891	structural maintenance of chromosomes protein 4-like	7.84478	8.16804
Ca_07905	translation initiation factor IF-2-like	.	2.64384
Ca_07918	U-box domain-containing protein 35-like	-1.97348	.
Ca_07929	Unknown protein	.	3.37414
Ca_07934	probable galacturonosyltransferase 4-like	2.53595	2.73095
Ca_07978	uncharacterized protein LOC101492793	2.95541	5.20295
Ca_07983	uncharacterized protein LOC101505702	-2.03855	-2.06058
Ca_07999	2-succinylbenzoate--CoA ligase, chloroplastic/peroxisomal-like	.	2.12275
Ca_08003	probable LRR receptor-like serine/threonine-protein kinase At4g20940-like	3.88499	4.65417
Ca_08010	pleckstrin homology domain-containing family A member 8-like	-1.90282	-2.10119
Ca_08034	reticuline oxidase-like protein-like	.	-18.6663
Ca_08037	patellin-4-like	3.73358	4.36672
Ca_08055	probable ribose-5-phosphate isomerase-like	.	2.1072
Ca_08069	myb-related protein 330-like	.	-5.35296
Ca_08071	Unknown protein	2.11503	3.18156
Ca_08098	Unknown protein	1.66904	2.17938
Ca_08099	Unknown protein	2.05786	1.6707
Ca_08104	psbP domain-containing protein 6, chloroplastic-like	1.6501	1.86012
Ca_08107	uncharacterized protein LOC101504345	.	2.29574
Ca_08109	WAT1-related protein At5g07050-like	.	-2.44333
Ca_08110	70 kDa peptidyl-prolyl isomerase-like	3.27102	2.86123
Ca_08127	50S ribosomal protein 5, chloroplastic-like	1.79089	2.50631
Ca_08131	alpha-L-arabinofuranosidase 1-like	.	-1.6595
Ca_08165	protein TRANSPARENT TESTA 12-like	2.60038	.
Ca_08168	GDSL esterase/lipase At3g26430-like	3.806	4.26296
Ca_08171	probable cysteine synthase, chloroplastic-like	2.11834	2.09646
Ca_08210	protein LHCP TRANSLOCATION DEFECT-like	1.78105	2.1833
Ca_08229	DNA ligase 1-like	.	1.87741
Ca_08233	tubulin alpha-3 chain-like	.	-1.62572
Ca_08234	uncharacterized protein LOC101509906	-2.57447	-2.54641
Ca_08236	arabinogalactan peptide 14-like	3.30197	5.8644
Ca_08238	uncharacterized membrane protein DDB_G0293934-like	2.02627	2.35258
Ca_08247	putative glucose-6-phosphate 1-epimerase-like	2.24102	2.03101
Ca_08257	NAC transcription factor 25-like	-1.889	-3.03725
Ca_08266	omega-hydroxypalmitate O-feruloyl transferase-like	3.20276	4.24891
Ca_08276	unnamed protein product	6.69613	7.60745
Ca_08290	nudix hydrolase 12, mitochondrial-like	2.0874	.
Ca_08294	chalcone synthase-like	4.93865	5.93263
Ca_08295	probable receptor-like protein kinase At1g30570-like	2.94554	4.26849
Ca_08305	gibberellin receptor GID1B-like	.	-2.01235
Ca_08348	uncharacterized protein At3g28850-like	19.7713	.
Ca_08353	Unknown protein	-20.9692	-19.1432
Ca_08358	myb family transcription factor APL-like	2.59612	2.32956
Ca_08362	uncharacterized protein LOC101495324	-2.22139	.
Ca_08370	ras-related protein RABC2a-like	-2.00709	-2.08881
Ca_08380	probable histone H2B.3-like	.	1.66362
Ca_08402	pyruvate kinase, cytosolic isozyme-like	2.07939	.
Ca_08407	uncharacterized protein LOC101510792	-1.91922	-2.04332
Ca_08408	GABA transporter 1-like	-1.96254	.
Ca_08416	cytochrome P450 77A3-like	1.98229	2.28716
Ca_08421	RAB6-interacting golgin-like	21.9598	20.4565
Ca_08445	piriformospora indica-insensitive protein 2-like	4.7512	4.89795
Ca_08491	aquaporin PIP2-1-like	3.08354	3.32668
Ca_08516	rho GDP-dissociation inhibitor 1-like	1.81657	2.68017
Ca_08546	chalcone synthase 1-like	3.80996	4.50702
Ca_08560	thiamine thiazole synthase, chloroplastic-like	-1.86322	.
Ca_08569	f-box family protein	-3.78599	-3.93462
Ca_08573	glucan endo-1,3-beta-glucosidase 4-like	3.06736	2.76536
Ca_08589	mitochondrial dicarboxylate/tricarboxylate transporter DTC-like	1.81955	1.68554
Ca_08600	P34 probable thiol protease-like	2.68165	2.30491
Ca_08602	nucleobase-ascorbate transporter 2-like	2.55041	3.19645
Ca_08613	uncharacterized protein LOC101493760	7.40008	21.2653
Ca_08614	probable WRKY transcription factor 65-like	-2.42136	-2.45614
Ca_08619	probable glutathione S-transferase-like	-2.11628	-2.50191
Ca_08623	fasciclin-like arabinogalactan protein 12-like	.	3.53643
Ca_08624	fasciclin-like arabinogalactan protein 12-like	.	3.76614
Ca_08629	Unknown protein	20.6387	.
Ca_08637	cyclic phosphodiesterase-like	.	2.25075
Ca_08640	GDSL esterase/lipase At4g18970-like	2.53073	2.92409
Ca_08641	GDSL esterase/lipase At1g29670-like	1.83132	2.65891
Ca_08667	homeobox-leucine zipper protein ATHB-14-like	4.73508	3.9083
Ca_08675	uncharacterized protein LOC101498516	1.87452	1.93698
Ca_08691	monocopper oxidase-like protein SKU5-like	5.78124	5.81095
Ca_08694	vacuolar-processing enzyme-like	-2.65947	-2.60873
Ca_08703	uncharacterized protein LOC101496193	2.83517	3.42508
Ca_08707	uncharacterized protein LOC101497512	2.88214	3.68172
Ca_08715	uncharacterized protein LOC101510910, partial	-3.06124	-4.17633
Ca_08730	protein HOTHEAD-like	.	2.45353
Ca_08738	scarecrow-like protein 28-like	5.86037	7.44202
Ca_08744	uncharacterized protein LOC101511317	-4.0178	-4.73917
Ca_08746	uncharacterized protein LOC101511969	.	2.3361
Ca_08757	uncharacterized protein LOC101513913	.	-1.75118
Ca_08778	nucleoside diphosphate kinase 2, chloroplastic-like	2.2682	3.06384
Ca_08784	GDSL esterase/lipase At3g48460-like	1.73753	1.85262
Ca_08790	probable pectate lyase 22-like	2.99481	3.80902
Ca_08797	31 kDa ribonucleoprotein, chloroplastic-like	.	2.10947
Ca_08798	proline transporter 1-like	-2.65974	-2.72108
Ca_08799	proline transporter 1-like	-3.17191	-3.60941
Ca_08803	cytochrome P450 71A1-like	-3.2511	-3.34657
Ca_08822	transcription factor MYB86-like	20.3779	.
Ca_08848	subtilisin-like protease-like	.	1.90878
Ca_08881	WAT1-related protein At3g02690, chloroplastic-like	.	-2.03249
Ca_08885	deoxyuridine 5'-triphosphate nucleotidohydrolase-like	4.09753	2.86998
Ca_08893	50S ribosomal protein L17, chloroplastic-like	2.4463	2.71793
Ca_08894	uncharacterized protein LOC101488763	1.69239	2.06125
Ca_08896	NAD(P)H-quinone oxidoreductase subunit N-like	2.3137	2.75287
Ca_08903	metal tolerance protein 4-like	-1.62349	-1.57934
Ca_08920	probable glutathione S-transferase parA-like	.	-2.93003
Ca_08921	probable glutathione S-transferase parA-like	.	-5.51609
Ca_08945	expansin-A8-like precursor	.	1.85615
Ca_08952	uncharacterized protein LOC101508676	.	-1.70949
Ca_08956	uncharacterized protein LOC101498949	-1.74643	.
Ca_08960	tyrosine--tRNA ligase-like	2.35901	2.42106
Ca_08963	peroxidase 4-like	.	-2.51212
Ca_08964	cationic peroxidase 1-like	4.49333	.
Ca_08975	probable WRKY transcription factor 33-like	-2.03314	-2.18783
Ca_08999	uncharacterized protein LOC101514590	.	-18.3875
Ca_09027	clathrin heavy chain 1-like	3.70631	2.88283
Ca_09030	asparagine synthetase, nodule [glutamine-hydrolyzing]-like	-2.60784	-3.24483
Ca_09033	gibberellin 2-beta-dioxygenase 8-like	4.20704	3.2097
Ca_09040	omega-3 fatty acid desaturase, endoplasmic reticulum-like	4.01058	5.33329
Ca_09046	uncharacterized protein LOC101501069	2.96064	3.70539
Ca_09073	probable receptor-like protein kinase At1g80640-like	2.78365	2.82591
Ca_09082	U-box domain-containing protein 6-like	4.11934	4.93917
Ca_09089	probable protein phosphatase 2C 60-like	-2.64774	-2.21646
Ca_09093	early nodulin-like protein 3-like	6.21965	4.47083
Ca_09104	CBL-interacting serine/threonine-protein kinase 25-like	-1.77595	-2.22856
Ca_09111	protein GLUTAMINE DUMPER 5-like	.	3.00753
Ca_09126	uncharacterized protein LOC101488315	-2.09709	-1.69848
Ca_09144	LRR receptor-like serine/threonine-protein kinase ERECTA-like	5.11936	4.77337
Ca_09148	uncharacterized protein LOC101497076	-1.63416	-1.81271
Ca_09162	delta(8)-fatty-acid desaturase-like	.	2.30135
Ca_09171	protein CHUP1, chloroplastic-like	20.2298	18.7264
Ca_09189	vacuolar-processing enzyme-like	-2.48514	-2.96347
Ca_09192	Unknown protein	2.2067	2.72903
Ca_09204	uncharacterized protein LOC101491766	2.15045	2.07282
Ca_09213	ruBisCO large subunit-binding protein subunit beta, chloroplastic-like	.	1.76356
Ca_09233	dof zinc finger protein DOF3.4-like	20.5367	.
Ca_09236	methylesterase 1-like	-1.73371	.
Ca_09240	L-ascorbate oxidase homolog	3.73544	3.46317
Ca_09272	uncharacterized membrane protein At3g27390-like	-2.07186	-1.89181
Ca_09274	uncharacterized protein LOC101504862	.	6.47873
Ca_09277	heat shock factor protein HSF24-like	.	-2.21037
Ca_09279	zeaxanthin epoxidase, chloroplastic-like	-2.56264	-2.60011
Ca_09284	uncharacterized protein LOC101501112	20.305	.
Ca_09289	PI-PLC X domain-containing protein At5g67130-like	2.40314	2.22233
Ca_09297	chromosome-associated kinesin KIF4-like	2.7434	2.82291
Ca_09313	uncharacterized protein LOC101489997	.	-2.05607
Ca_09317	isoflavone 2'-hydroxylase-like	.	-2.10906
Ca_09325	lysine-rich arabinogalactan protein 18-like	4.72832	5.90397
Ca_09331	subtilisin-like protease-like	2.05804	2.4004
Ca_09357	Unknown protein	.	1.73389
Ca_09360	uncharacterized protein LOC101503444	.	-5.93561
Ca_09361	uncharacterized protein LOC101503119	.	18.5358
Ca_09375	leucine-rich repeat receptor-like serine/threonine-protein kinase BAM1-like	1.99868	.
Ca_09381	uncharacterized protein LOC101491520	2.0569	2.44652
Ca_09384	TMV resistance protein N-like	-2.05157	-2.7009
Ca_09396	transcription factor HEC2-like	-3.54497	-3.5709
Ca_09399	ammonium transporter 2-like	-2.04054	-1.62812
Ca_09409	uncharacterized protein LOC101501030	20.4493	.
Ca_09418	abscisic acid receptor PYL4-like	-1.74288	.
Ca_09432	patellin-6-like	2.30305	2.76206
Ca_09462	alanine--glyoxylate aminotransferase 2 homolog 3, mitochondrial-like	-2.465	-3.57208
Ca_09471	uncharacterized protein LOC101491522	.	1.63104
Ca_09487	elongation factor P-like	1.90248	2.34818
Ca_09495	probable WRKY transcription factor 70-like	3.90826	2.87199
Ca_09497	high mobility group B protein 6-like	21.0719	19.5685
Ca_09501	mannan endo-1,4-beta-mannosidase 6-like	3.29356	3.3869
Ca_09511	probable LRR receptor-like serine/threonine-protein kinase At1g06840-like	-2.13976	-1.85382
Ca_09514	uncharacterized protein LOC101508628	.	2.27707
Ca_09520	calcium-binding allergen Bet v 3-like	-1.78623	.
Ca_09533	bifunctional dihydroflavonol 4-reductase/flavanone 4-reductase-like	-2.45014	-1.68549
Ca_09539	uncharacterized protein LOC101490734	.	-1.8096
Ca_09549	DNA replication licensing factor mcm6-like	4.14939	3.21892
Ca_09550	EPIDERMAL PATTERNING FACTOR-like protein 1-like	20.6401	19.1367
Ca_09551	protein CbbY-like	1.84952	2.26195
Ca_09555	calcium-transporting ATPase 4, plasma membrane-type-like	.	-2.00005
Ca_09556	probable sugar phosphate/phosphate translocator At3g10290-like	3.74797	3.5486
Ca_09560	50S ribosomal protein L29, chloroplastic-like	2.3831	2.59483
Ca_09569	annexin D2-like	.	3.09946
Ca_09575	lipoxygenase homology domain-containing protein 1-like	2.14363	2.50575
Ca_09577	probable trehalose-phosphate phosphatase J-like	.	-1.92037
Ca_09581	acyl-coenzyme A oxidase 2, peroxisomal-like	-1.734	-2.1957
Ca_09593	peptidyl-prolyl cis-trans isomerase FKBP16-2, chloroplastic-like	1.80359	3.01378
Ca_09594	heavy metal-associated isoprenylated plant protein 26-like	3.22854	4.89404
Ca_09595	uncharacterized protein LOC101494820	2.05118	.
Ca_09600	transcription factor TGA4-like	-1.86196	-1.99379
Ca_09620	iron-sulfur assembly protein IscA, chloroplastic-like	-1.8563	-1.95716
Ca_09626	uncharacterized mitochondrial carrier C12B10.09-like	1.92958	2.35781
Ca_09641	cellulose synthase A catalytic subunit 6 [UDP-forming]-like	1.92396	1.79067
Ca_09643	probable mannitol dehydrogenase-like	.	1.62172
Ca_09648	histone H3.2-like	7.8177	9.48759
Ca_09664	uncharacterized protein LOC101495246	-2.56315	-3.27453
Ca_09680	uncharacterized protein LOC101489763	.	-1.69253
Ca_09695	uncharacterized protein LOC101502304	6.18758	6.51602
Ca_09697	uncharacterized protein LOC101503808	.	-1.64551
Ca_09729	RPM1-interacting protein 4-like	.	-2.05091
Ca_09742	E3 ubiquitin-protein ligase At1g63170-like	.	-2.34893
Ca_09747	probable LRR receptor-like serine/threonine-protein kinase At4g26540-like	.	-1.83161
Ca_09770	F-box protein SNE-like	21.1478	19.6445
Ca_09779	chlorophyll a-b binding protein 215, chloroplastic-like	-2.64235	.
Ca_09797	NAD(P)H-dependent 6'-deoxychalcone synthase-like	-3.82498	-3.40062
Ca_09798	NAD(P)H-dependent 6'-deoxychalcone synthase-like	-3.55265	-3.20228
Ca_09799	NAD(P)H-dependent 6'-deoxychalcone synthase-like	-2.62013	-2.61327
Ca_09800	hypothetical protein	5.47128	5.23227
Ca_09801	fasciclin-like arabinogalactan protein 7-like	3.64139	4.00002
Ca_09806	uncharacterized protein LOC101489159	24.2532	22.7499
Ca_09807	acetyl-CoA acetyltransferase, cytosolic 1-like	1.97939	1.79777
Ca_09809	fasciclin-like arabinogalactan protein 2-like	2.97665	3.64361
Ca_09819	chlorophyll a-b binding protein 3, chloroplastic-like	-1.7432	.
Ca_09837	uncharacterized protein LOC101499844	2.44079	2.68551
Ca_09850	abscisic acid 8'-hydroxylase 1-like	.	2.02384
Ca_09860	diacylglycerol O-acyltransferase 2-like	20.0366	18.5333
Ca_09868	3-hydroxy-3-methylglutaryl-coenzyme A reductase 3-like	.	2.31232
Ca_09909	G2/mitotic-specific cyclin-2-like	21.3289	8.08994
Ca_09920	endochitinase-like	-2.03108	-1.72767
Ca_09923	IST1-like protein-like	5.48527	6.15485
Ca_09955	uncharacterized protein LOC101499311	8.5942	20.4901
Ca_09968	chaperone protein dnaJ 11, chloroplastic-like	.	-1.63506
Ca_09972	naringenin,2-oxoglutarate 3-dioxygenase-like	.	-20.9146
Ca_09973	naringenin,2-oxoglutarate 3-dioxygenase-like	2.3993	3.25424
Ca_09974	uncharacterized protein LOC101492260	8.27191	7.27378
Ca_09983	uncharacterized protein LOC101515606	.	1.68374
Ca_09990	cytochrome P450 84A1-like	-4.39464	-4.28022
Ca_10001	uncharacterized protein LOC101511084	-2.18063	-1.79952
Ca_10009	auxin-binding protein ABP19a-like	.	1.72293
Ca_10011	germin-like protein subfamily 3 member 1-like	2.82277	3.99903
Ca_10044	uncharacterized protein LOC101494327	-4.54775	-3.68466
Ca_10047	60S ribosomal protein L18a-1-like	-20.1331	.
Ca_10049	puromycin-sensitive aminopeptidase-like	-2.47201	-2.98466
Ca_10054	seed linoleate 9S-lipoxygenase-like	5.57127	5.72116
Ca_10055	linoleate 9S-lipoxygenase-like	5.78266	5.4738
Ca_10082	protein HOTHEAD-like	4.71074	5.90658
Ca_10102	inorganic pyrophosphatase 2-like	5.02673	6.67644
Ca_10103	inorganic pyrophosphatase 2-like	3.4653	2.98848
Ca_10118	protein EARLY FLOWERING 3-like	2.0087	2.29769
Ca_10121	transcription factor bHLH87-like	-2.26532	-2.28425
Ca_10127	GDSL esterase/lipase APG-like	1.68961	2.56783
Ca_10132	protein IQ-DOMAIN 14-like	20.1272	18.6238
Ca_10140	histidine-containing phosphotransfer protein 4-like	-2.45446	.
Ca_10169	uncharacterized protein LOC101509249	4.71116	3.46362
Ca_10181	Unknown protein	21.6923	20.189
Ca_10205	G2/mitotic-specific cyclin S13-6-like	6.14112	7.63275
Ca_10207	uncharacterized protein LOC101496385	.	3.22161
Ca_10210	cysteine proteinase inhibitor-like	-2.91704	-3.15834
Ca_10212	tyrosine-specific transport protein-like, partial	2.46462	2.31192
Ca_10290	uncharacterized protein LOC101495511	-3.14844	-4.02093
Ca_10291	nitrate transporter 1.3-like	-1.81905	-1.69968
Ca_10319	probable aquaporin PIP-type 7a-like	1.74755	2.0871
Ca_10320	nematode resistance protein-like HSPRO2-like	-1.5828	.
Ca_10328	purple acid phosphatase 3-like	-3.52094	-7.0065
Ca_10333	probable inactive receptor kinase At1g48480-like	2.83516	2.75524
Ca_10343	phosphoethanolamine N-methyltransferase-like	.	1.75573
Ca_10353	thaumatin-like protein-like	4.45676	6.52312
Ca_10365	uncharacterized GPI-anchored protein At4g28100-like	4.5235	4.38053
Ca_10383	poly(A) polymerase-like	-2.2963	-2.7335
Ca_10405	vacuolar iron transporter 1-like	.	2.19242
Ca_10425	nudix hydrolase 17, mitochondrial-like	.	2.51454
Ca_10428	cysteine-rich repeat secretory protein 12-like	2.87973	.
Ca_10431	protein TIFY 6B-like	.	1.69897
Ca_10440	probable pectinesterase/pectinesterase inhibitor 6-like	.	-1.86532
Ca_10443	endoglucanase 8-like	7.20721	7.11193
Ca_10453	protein SPIRAL1-like 2-like	3.05047	3.658
Ca_10454	protein LONGIFOLIA 1-like	2.62786	3.13952
Ca_10455	phenolic glucoside malonyltransferase 1-like	-4.13874	-4.46791
Ca_10459	uncharacterized protein LOC101509461	2.56958	3.05727
Ca_10466	UDP-glucose 6-dehydrogenase-like	.	4.37732
Ca_10467	alpha-1,4 glucan phosphorylase L isozyme, chloroplastic/amyloplastic-like	.	2.26305
Ca_10468	UDP-glycosyltransferase 85A7-like	.	2.44346
Ca_10469	UDP-glycosyltransferase 85A2-like	2.58793	2.75769
Ca_10470	UDP-glycosyltransferase 85A3-like	3.68577	3.55182
Ca_10484	lamin-like protein-like	4.62512	6.56416
Ca_10498	uncharacterized protein LOC101496038	-4.78961	-6.23564
Ca_10500	uncharacterized protein At5g39570-like	-1.75892	.
Ca_10504	transcription factor MYB28-like	1.90931	2.26729
Ca_10525	ABC transporter B family member 19-like	2.03098	.
Ca_10527	homeobox-leucine zipper protein HAT7-like	.	-1.85918
Ca_10531	2-aminoethanethiol dioxygenase-like	.	-1.81309
Ca_10545	probable mitochondrial chaperone BCS1-B-like	-2.33062	.
Ca_10552	thaumatin-like protein-like	.	6.33586
Ca_10563	G patch domain-containing protein 8-like	3.19064	3.44544
Ca_10570	probable peptide/nitrate transporter At5g14940-like	-2.06638	-2.24619
Ca_10571	cytochrome P450 82A3-like	-2.59464	-1.90153
Ca_10579	peroxidase 63-like	2.03494	2.92368
Ca_10583	gibberellin-regulated protein 14-like	5.41024	20.9454
Ca_10592	alpha-dioxygenase 1-like	3.17434	2.24731
Ca_10604	histone-lysine N-methyltransferase ASHR2-like	.	2.80768
Ca_10605	protein PAM68, chloroplastic-like	.	1.99264
Ca_10610	probable methyltransferase PMT21-like	2.16277	2.25516
Ca_10624	acyl-CoA-binding protein-like	1.57628	.
Ca_10625	uncharacterized protein LOC101505738	2.53917	2.50187
Ca_10648	protein notum homolog	-2.67471	-2.97849
Ca_10654	rop guanine nucleotide exchange factor 1-like	.	2.46391
Ca_10659	uncharacterized protein LOC101492946	-2.2326	-1.70571
Ca_10684	probable carotenoid cleavage dioxygenase 4, chloroplastic-like	-3.92773	-3.79534
Ca_10697	uncharacterized protein LOC101507155	-1.78104	-1.91101
Ca_10704	splicing factor U2af small subunit A-like	.	1.76553
Ca_10711	thylakoid membrane protein ssl2009-like	.	2.26365
Ca_10712	uncharacterized transporter YBR287W-like	2.66301	2.48531
Ca_10717	proton-coupled amino acid transporter 4-like	-1.73516	.
Ca_10725	HMG1/2-like protein-like	3.76928	4.26773
Ca_10743	protein disulfide-isomerase LQY1-like	2.39967	2.68874
Ca_10754	cytochrome P450 71B37-like	-2.24279	-2.78421
Ca_10759	galactose oxidase-like	22.1442	20.6408
Ca_10768	cysteine proteinase	.	-1.65599
Ca_10769	protein WALLS ARE THIN 1-like	2.93399	3.50755
Ca_10773	thioredoxin H-type 1-like	-1.62997	.
Ca_10774	beta-galactosidase 5-like precursor	4.39641	4.52519
Ca_10785	50S ribosomal protein L31, chloroplastic-like	1.61526	2.29664
Ca_10799	uncharacterized protein LOC101489629	-3.1384	-2.60892
Ca_10816	uncharacterized protein At1g01500-like	-4.47304	-4.05403
Ca_10829	deSI-like protein At4g17486-like	2.92703	2.57835
Ca_10846	30S ribosomal protein S9, chloroplastic-like	.	1.8643
Ca_10862	uncharacterized protein LOC101491878	-3.03592	-2.78419
Ca_10874	histone H4-like	2.2239	2.50746
Ca_10886	uncharacterized protein LOC101492090	2.19765	2.44489
Ca_10890	clustered mitochondria protein homolog	2.48167	2.2731
Ca_10892	protein ASPARTIC PROTEASE IN GUARD CELL 2-like	9.81213	22.8853
Ca_10894	thioredoxin-like protein CITRX, chloroplastic-like	.	1.96947
Ca_10900	uncharacterized protein LOC101489304	-2.34624	-2.43161
Ca_10918	uncharacterized protein LOC101508759	4.00586	4.4596
Ca_10936	uncharacterized protein LOC101502453	.	1.6122
Ca_10945	wall-associated receptor kinase 3-like	-2.48965	.
Ca_10947	RING finger and CHY zinc finger domain-containing protein 1-like	-1.86986	-2.19687
Ca_10960	uncharacterized protein LOC101493099	.	2.20757
Ca_10969	selenoprotein H-like	7.24212	5.99896
Ca_10974	uncharacterized aarF domain-containing protein kinase At4g31390, chloroplastic-like	.	-1.59295
Ca_10976	unconventional prefoldin RPB5 interactor 1-like	-1.79671	.
Ca_11007	L-arabinokinase-like	-1.92777	-2.54978
Ca_11027	amino acid permease 2-like	3.73859	4.5182
Ca_11034	thaumatin-like protein 1-like	6.246	7.2485
Ca_11037	auxin transporter-like protein 5-like	.	3.57258
Ca_11062	uncharacterized protein LOC101511253	-2.28548	-2.23463
Ca_11068	delta(24)-sterol reductase-like	2.29893	2.38098
Ca_11085	enoyl-[acyl-carrier-protein] reductase [NADH], chloroplastic-like	.	1.74403
Ca_11091	photosystem II stability/assembly factor HCF136, chloroplastic-like	.	1.65542
Ca_11096	NADH dehydrogenase [ubiquinone] complex I, assembly factor 7-like	-2.13332	.
Ca_11111	proline-rich protein 4-like	.	2.08799
Ca_11122	L-ascorbate oxidase homolog	2.82136	4.30564
Ca_11126	uncharacterized protein LOC101501719	.	2.66873
Ca_11136	ubiquitin-conjugating enzyme E2 20-like	23.2747	21.7714
Ca_11140	glucan endo-1,3-beta-glucosidase-like precursor	-1.60594	-3.01898
Ca_11158	uncharacterized protein LOC101503763	2.49361	.
Ca_11164	F-box/kelch-repeat protein At1g22040-like	-2.59676	-2.47464
Ca_11167	uncharacterized protein LOC101511967	-1.95512	-1.77608
Ca_11190	cinnamoyl-CoA reductase 1-like	.	-3.86443
Ca_11204	fap1 adhesin-like	7.78226	7.5159
Ca_11257	uncharacterized protein LOC101503424	.	1.66767
Ca_11258	protein TPX2-like	6.06756	6.8709
Ca_11262	reticulon-like protein B18-like	.	7.94977
Ca_11278	trans-resveratrol di-O-methyltransferase-like	3.24491	2.8085
Ca_11292	transcription factor VIP1-like	6.16081	6.48734
Ca_11294	glucan endo-1,3-beta-glucosidase-like protein 1-like	2.84988	3.07286
Ca_11298	probable pectate lyase 5-like	4.50589	4.99806
Ca_11316	mitotic spindle checkpoint protein MAD2-like	5.73859	5.26534
Ca_11344	nuclear transcription factor Y subunit C-4-like	3.05047	3.39496
Ca_11348	REF/SRPP-like protein At1g67360-like	-1.79289	-1.97312
Ca_11350	uncharacterized protein LOC101507616	-1.64006	-1.80939
Ca_11367	MACPF domain-containing protein At1g14780-like	-1.88316	.
Ca_11382	UDP-glycosyltransferase 75D1-like	2.48437	2.38469
Ca_11396	adenosylhomocysteinase-like	2.72762	3.10239
Ca_11408	chalcone synthase 1B-like	-2.1358	.
Ca_11434	uncharacterized protein LOC101505274	4.29215	4.52042
Ca_11438	uncharacterized membrane protein C2G11.09-like	4.5449	3.32651
Ca_11443	disease resistance protein RPM1-like	-2.45492	.
Ca_11476	probable inactive shikimate kinase like 2, chloroplastic-like	.	1.76986
Ca_11482	uncharacterized protein LOC101490557	3.0272	3.29558
Ca_11493	Unknown protein	5.98986	7.93315
Ca_11498	uncharacterized protein LOC101496058	-1.74797	-2.28884
Ca_11503	29 kDa ribonucleoprotein A, chloroplastic-like	2.45052	2.24953
Ca_11505	uncharacterized protein LOC101498018	-1.69264	-2.06783
Ca_11510	Unknown protein	-2.41522	-2.8831
Ca_11511	Unknown protein	.	2.14903
Ca_11528	uncharacterized protein At5g65660-like	-3.36985	.
Ca_11531	transcription factor bHLH93-like	6.4589	6.7837
Ca_11546	probable mannitol dehydrogenase-like	8.86617	7.77465
Ca_11584	cleavage and polyadenylation specificity factor subunit 5-like	-1.93449	-1.89997
Ca_11598	uncharacterized protein LOC101490686	.	1.72973
Ca_11607	growth-regulating factor 1-like	.	18.472
Ca_11611	auxin-binding protein ABP19a-like	10.6593	12.993
Ca_11635	14-3-3-like protein GF14 iota-like	2.33446	1.83723
Ca_11637	beta-glucosidase 12-like	-2.45558	.
Ca_11647	probable UDP-glucose 6-dehydrogenase 1-like	1.70809	.
Ca_11666	uncharacterized protein At5g01610-like	2.80496	3.28526
Ca_11681	probable S-acyltransferase At1g69420-like	1.89921	2.28453
Ca_11683	protein argonaute 7-like	-1.99932	-2.25118
Ca_11686	uncharacterized protein LOC101515387	.	-1.97695
Ca_11715	transforming growth factor-beta receptor-associated protein 1 homolog	-3.05721	-3.0008
Ca_11717	uncharacterized protein LOC101489146	.	-2.03344
Ca_11724	peptidyl-prolyl cis-trans isomerase FKBP62-like	1.62142	.
Ca_11729	uncharacterized protein LOC101513106	-2.20173	-3.10572
Ca_11738	auxin-induced in root cultures protein 12-like	.	2.28689
Ca_11745	fimbrin-like protein 2-like	.	2.06832
Ca_11808	uncharacterized protein LOC101511387	.	1.74835
Ca_11809	10 kDa chaperonin-like	2.25865	2.19246
Ca_11811	1-aminocyclopropane-1-carboxylate oxidase homolog 12-like	-2.70585	-3.5404
Ca_11821	chalcone synthase	-2.45474	-2.90506
Ca_11822	chalcone synthase	-2.85586	-2.4536
Ca_11840	uncharacterized protein LOC101495618	1.60633	1.69699
Ca_11852	putative 12-oxophytodienoate reductase 11-like	2.17744	.
Ca_11860	protein tesmin/TSO1-like CXC 2-like	3.54102	4.277
Ca_11862	uncharacterized N-acetyltransferase p20-like	-1.74716	.
Ca_11863	uncharacterized N-acetyltransferase p20-like	-2.01442	.
Ca_11871	ferredoxin-like	1.71243	2.04288
Ca_11874	uncharacterized protein LOC101509795	.	2.3451
Ca_11876	thermospermine synthase ACAULIS5-like	6.20715	4.60561
Ca_11879	sugar transport protein 13-like	-1.82756	.
Ca_11885	probable carboxylesterase 2-like	-4.21378	-4.07678
Ca_11889	uncharacterized GPI-anchored protein At3g06035-like	3.1465	4.3185
Ca_11891	homeobox-leucine zipper protein PROTODERMAL FACTOR 2-like	20.4278	18.9245
Ca_11900	thymocyte nuclear protein 1-like	.	2.14017
Ca_11916	upstream activation factor subunit UAF30-like	2.31046	2.66882
Ca_11917	vegetative cell wall protein gp1-like	3.70233	4.73643
Ca_11936	methionyl-tRNA formyltransferase-like	3.25663	.
Ca_11938	xyloglucan endotransglucosylase/hydrolase protein 9-like	2.93338	3.16652
Ca_11941	beta-1,3-N-acetylglucosaminyltransferase lunatic fringe-like	7.0309	8.35772
Ca_11957	glycine-rich cell wall structural protein-like	5.60452	6.5462
Ca_11974	uncharacterized protein LOC101498824	-1.72455	.
Ca_11976	uncharacterized protein LOC101504461	2.15582	2.25535
Ca_11982	diaminopimelate epimerase, chloroplastic-like	.	2.43321
Ca_11986	ankyrin repeat-containing protein At5g02620-like	-1.79057	-1.57544
Ca_11996	protein ALUMINUM SENSITIVE 3-like	2.48833	2.92674
Ca_12007	thioredoxin-like protein AAED1, chloroplastic-like	-8.06209	-7.9321
Ca_12018	interactor of constitutive active ROPs 2, chloroplastic-like	.	2.25244
Ca_12021	probable beta-1,4-xylosyltransferase IRX9-like	.	2.34485
Ca_12025	uncharacterized protein LOC101489279	.	2.11507
Ca_12034	fasciclin-like arabinogalactan protein 11-like	2.44202	3.03208
Ca_12039	probable aquaporin PIP2-5-like	22.532	8.55775
Ca_12051	uncharacterized protein LOC101498248	-1.82474	.
Ca_12053	uncharacterized protein LOC101499349	.	20.3748
Ca_12062	uncharacterized protein At5g64816-like	.	1.5908
Ca_12065	protein IFH1-like	4.69609	4.31205
Ca_12067	uncharacterized protein LOC101501999	3.82661	4.21988
Ca_12068	cellulose synthase-like protein E1-like	-3.15209	-3.19654
Ca_12081	ethylene-responsive transcription factor 1B-like	-3.71605	-3.19218
Ca_12090	uncharacterized protein LOC101492853	.	1.95492
Ca_12091	uncharacterized protein LOC101493185	.	2.11684
Ca_12097	protein WVD2-like 1-like	.	2.81201
Ca_12101	peptide transporter PTR3-A-like	-2.14301	-2.15895
Ca_12112	kinesin-like protein KIF11-like	5.59905	6.13933
Ca_12133	1-aminocyclopropane-1-carboxylate oxidase homolog 1-like	-2.89114	.
Ca_12143	30S ribosomal protein S16-like	.	2.02286
Ca_12145	CBL-interacting serine/threonine-protein kinase 4-like	-3.53736	-3.58082
Ca_12148	uncharacterized protein LOC101515418	.	1.82703
Ca_12155	calmodulin-like protein 11-like	.	2.23653
Ca_12159	65-kDa microtubule-associated protein 3-like	6.43929	7.02042
Ca_12164	probable leucine-rich repeat receptor-like protein kinase At5g63930-like	6.26046	6.80159
Ca_12166	reticuline oxidase-like	2.0164	2.21674
Ca_12168	22.7 kDa class IV heat shock protein-like	21.3546	6.60881
Ca_12181	glycoprotein gp2-like	.	7.00744
Ca_12183	heat stress transcription factor A-6b-like	-1.88567	-2.54684
Ca_12184	transmembrane emp24 domain-containing protein p24beta3-like	-4.17778	-4.10059
Ca_12195	auxin-induced protein 22E-like	2.5993	3.86306
Ca_12198	phospholipase A1-Igamma2, chloroplastic-like	.	3.00057
Ca_12218	ethylene-responsive transcription factor ERF098-like	3.63416	4.32411
Ca_12221	ethylene-responsive transcription factor 1B-like	-4.34714	-4.56503
Ca_12226	myb-related protein Myb4-like	-2.5907	.
Ca_12265	uncharacterized protein LOC101502107	.	2.06853
Ca_12273	tyrosine decarboxylase 1-like	2.12573	.
Ca_12301	uncharacterized protein LOC101490539	-1.88833	-2.18717
Ca_12319	uncharacterized protein At4g38062-like	20.3923	.
Ca_12350	mitochondrial carnitine/acylcarnitine carrier-like protein-like	3.04275	3.57633
Ca_12361	uncharacterized protein LOC101508712	-3.05857	-3.5254
Ca_12386	1,4-Dihydroxy-2-naphthoyl-CoA synthase, peroxisomal-like	3.26205	3.36068
Ca_12387	polygalacturonase At1g48100-like	2.17367	2.37767
Ca_12413	mechanosensitive ion channel protein 3, chloroplastic-like	-1.59467	.
Ca_12425	uncharacterized protein LOC101493912	4.61741	5.37556
Ca_12430	putative sodium-coupled neutral amino acid transporter 10-like	-1.6732	-1.85442
Ca_12434	uncharacterized protein LOC101491415	-2.36465	.
Ca_12448	abscisic acid receptor PYL4-like	-1.6265	.
Ca_12449	uncharacterized protein LOC101508931	.	1.87261
Ca_12458	ankyrin-2-like	2.50568	3.10009
Ca_12518	probable sugar phosphate/phosphate translocator At3g11320-like	.	2.00724
Ca_12521	proline transporter 1-like	-2.12973	-2.35395
Ca_12523	uncharacterized protein LOC101514319	2.48105	2.882
Ca_12556	quinone oxidoreductase-like protein At1g23740, chloroplastic-like	4.81446	7.32014
Ca_12559	GDSL esterase/lipase At3g27950-like	2.39612	.
Ca_12563	carbonic anhydrase, chloroplastic-like	.	2.33851
Ca_12569	tetraketide alpha-pyrone reductase 2-like	-2.20291	.
Ca_12574	50S ribosomal protein L12, chloroplastic-like	2.10625	2.61803
Ca_12628	ferredoxin-thioredoxin reductase, variable chain-like	.	1.77393
Ca_12643	beta-galactosidase 16-like	-2.69949	-4.25263
Ca_12649	two-component response regulator ARR9-like	1.67008	2.90456
Ca_12668	long chain acyl-CoA synthetase 9, chloroplastic-like	.	3.41123
Ca_12669	gamma-glutamyltranspeptidase 2-like	-2.88495	-4.04389
Ca_12693	uncharacterized protein LOC101495563	.	-2.44979
Ca_12695	uncharacterized protein LOC101495892	-2.63461	-3.12101
Ca_12696	uncharacterized protein LOC101494911	-3.06185	-2.39984
Ca_12703	uncharacterized protein LOC101492773	.	1.93077
Ca_12714	serine/threonine-protein kinase SAPK2-like	-3.30498	-2.74011
Ca_12718	uncharacterized protein LOC101514805	.	-2.00973
Ca_12720	homeobox-leucine zipper protein ATHB-6-like	-1.71493	.
Ca_12729	sufE-like protein, chloroplastic-like	-2.07808	-3.08074
Ca_12738	protein ZINC INDUCED FACILITATOR 1-like	.	2.01199
Ca_12773	nudix hydrolase 8-like	-2.26988	-1.80363
Ca_12791	uncharacterized protein LOC101498323	1.59969	2.31941
Ca_12801	pentatricopeptide repeat-containing protein At4g17616-like	.	-2.23672
Ca_12802	uncharacterized protein LOC101502494	-3.02795	-3.46802
Ca_12807	uncharacterized protein LOC101510790	.	2.02956
Ca_12808	beta-amylase 3, chloroplastic-like	1.69108	.
Ca_12817	cell wall / vacuolar inhibitor of fructosidase 2-like	2.24929	2.77912
Ca_12821	expansin-like B1-like	-1.93708	-1.76767
Ca_12833	uncharacterized protein LOC101513425	-1.7251	.
Ca_12842	leucine-rich repeat protein SHOC-2-like	-2.35079	-2.41543
Ca_12848	protein LE25-like	-5.86446	-5.79297
Ca_12892	uroporphyrinogen decarboxylase 1, chloroplastic-like	2.02806	2.05703
Ca_12907	uncharacterized protein LOC101493041	5.3595	4.80635
Ca_12908	eukaryotic translation initiation factor 2 subunit 3-like	.	2.12632
Ca_12925	BES1/BZR1 homolog protein 4-like	.	3.15746
Ca_12931	probable LRR receptor-like serine/threonine-protein kinase At1g53430-like	.	-1.78633
Ca_12936	uncharacterized protein LOC101512890	-1.79815	-2.84412
Ca_12946	bidirectional sugar transporter SWEET2-like	1.90673	.
Ca_12948	alpha-amylase/subtilisin inhibitor-like	-2.35984	-3.9425
Ca_12954	probable protein ABIL5-like	.	2.01781
Ca_12961	probable chlorophyll(ide) b reductase NYC1, chloroplastic-like	.	-1.70171
Ca_12975	multiprotein-bridging factor 1c-like	.	-2.46803
Ca_12979	glycine-rich cell wall structural protein-like	21.1814	19.6781
Ca_12981	leucine-rich repeat extensin-like protein 3-like	.	2.52446
Ca_12999	dehydrin DHN3-like	.	-4.19001
Ca_13003	Unknown protein	4.43042	4.781
Ca_13010	uncharacterized protein LOC101500405	.	-1.60647
Ca_13013	monoglyceride lipase-like	4.37938	6.02642
Ca_13024	transcription factor MYB21-like	-20.0415	-19.7724
Ca_13031	uncharacterized protein LOC101491315	.	-1.81032
Ca_13032	kinesin-II 95 kDa subunit-like	5.07674	4.60941
Ca_13033	probable non-specific lipid-transfer protein AKCS9-like	3.95728	2.22019
Ca_13052	G-type lectin S-receptor-like serine/threonine-protein kinase At4g27290-like	-2.69331	-2.40058
Ca_13073	probable 6-phosphogluconolactonase 4, chloroplastic-like	.	2.18531
Ca_13079	bidirectional sugar transporter SWEET3-like	2.72987	3.54404
Ca_13083	ubiquitin-conjugating enzyme E2 10-like	-1.5874	.
Ca_13095	proline-rich receptor-like protein kinase PERK10-like	20.1577	18.6543
Ca_13096	acyl-[acyl-carrier-protein] desaturase 6, chloroplastic-like	20.3236	.
Ca_13101	scarecrow-like protein 1-like	-1.63649	.
Ca_13119	amino acid permease 3-like	-1.98042	-2.26134
Ca_13130	uncharacterized protein At4g08330, chloroplastic-like	-1.62451	.
Ca_13131	GDSL esterase/lipase At3g26430-like	-2.87045	-3.85008
Ca_13139	WAT1-related protein At1g44800-like	.	-1.85837
Ca_13141	uncharacterized lipoprotein syc1174_c-like	2.41147	2.98361
Ca_13163	NEP1-interacting protein-like 2-like	-2.06265	-2.01262
Ca_13170	uncharacterized protein LOC101499112	.	2.79543
Ca_13198	glucan endo-1,3-beta-glucosidase-like protein 2-like	3.78311	4.23554
Ca_13209	replication protein A 70 kDa DNA-binding subunit-like	7.48897	7.80793
Ca_13212	uncharacterized protein LOC101512349	2.58937	3.40241
Ca_13225	isoaspartyl peptidase/L-asparaginase-like	2.51273	1.90964
Ca_13249	uncharacterized protein DDB_G0271670-like	.	-1.62117
Ca_13265	uncharacterized protein LOC101493967	.	2.37006
Ca_13279	aspartic proteinase PCS1-like, partial	.	2.51392
Ca_13294	glutathione S-transferase DHAR3, chloroplastic-like	1.79115	2.07216
Ca_13295	DELLA protein GAI-like	.	1.85529
Ca_13307	protein kinase APK1A, chloroplastic-like	-2.32647	-2.29268
Ca_13334	ultraviolet-B receptor UVR8-like	-7.64221	-8.07332
Ca_13335	wall-associated receptor kinase-like 20-like	-2.23257	-2.50175
Ca_13343	WAT1-related protein At4g08290-like	.	-5.19187
Ca_13345	WAT1-related protein At4g08300-like	-3.09624	-4.42268
Ca_13348	lysM domain-containing GPI-anchored protein 1-like	3.56616	3.05071
Ca_13350	uncharacterized protein LOC101491361	.	5.72798
Ca_13354	WEB family protein At2g40480-like	6.0302	6.3499
Ca_13358	probable peptide/nitrate transporter At2g40460-like	3.50294	4.17011
Ca_13380	abscisic acid receptor PYL4-like	-1.96581	.
Ca_13384	uncharacterized protein LOC101509082	.	2.82263
Ca_13401	RING-H2 finger protein ATL66-like	-1.99017	-1.59429
Ca_13416	protein EARLY FLOWERING 4-like	.	1.75999
Ca_13431	cysteine-rich receptor-like protein kinase 2-like	-3.40377	-4.17852
Ca_13440	uncharacterized protein YwkD-like	-3.12148	-4.16448
Ca_13442	uncharacterized protein At1g15400-like	-2.04937	-2.08392
Ca_13443	lipid transfer-like protein VAS-like	19.7917	.
Ca_13449	uncharacterized RNA-binding protein C17H9.04c-like	4.84861	4.49364
Ca_13472	malonate--CoA ligase-like	1.84027	1.61063
Ca_13480	F-box/kelch-repeat protein At1g80440-like	-2.0473	-2.47695
Ca_13504	mitochondrial arginine transporter BAC2-like	-2.52806	-2.9705
Ca_13524	probable WRKY transcription factor 33-like	-2.24322	.
Ca_13537	NAC domain-containing protein 21/22-like	5.61792	5.90472
Ca_13541	uncharacterized protein DDB_G0271670-like	.	-1.89677
Ca_13544	pentatricopeptide repeat-containing protein At1g79080, chloroplastic-like	.	1.8176
Ca_13571	transcription factor JUNGBRUNNEN 1-like	.	-4.64148
Ca_13574	feruloyl CoA ortho-hydroxylase 1-like	-2.5237	.
Ca_13583	protein EPIDERMAL PATTERNING FACTOR 2-like	21.6387	20.1354
Ca_13623	glucan endo-1,3-beta-glucosidase 7-like	2.27701	2.65371
Ca_13633	polyol transporter 5-like	-2.40496	-2.11825
Ca_13637	putative lipid-transfer protein DIR1-like	21.8401	20.3367
Ca_13645	protein TIC 62, chloroplastic-like	1.75504	1.93731
Ca_13654	CASP-like protein Os03g0767900-like	-2.26036	.
Ca_13656	long chain acyl-CoA synthetase 2-like	.	2.19666
Ca_13668	uncharacterized protein LOC101508591	-2.71361	-3.67186
Ca_13690	salt tolerance protein-like	-2.23963	-1.99956
Ca_13693	calmodulin-like protein 3-like	.	18.7627
Ca_13699	uncharacterized protein LOC101496023	2.12491	.
Ca_13701	uncharacterized protein LOC101495369	3.07996	2.71676
Ca_13710	beta-glucosidase 12-like	6.28751	6.87104
Ca_13716	mitogen-activated protein kinase homolog MMK2-like	-2.71838	.
Ca_13728	E3 ubiquitin-protein ligase RHA1B-like	.	-1.77176
Ca_13740	cytochrome P450 86A2-like	4.98948	5.92227
Ca_13741	probable anion transporter 2, chloroplastic-like	3.9937	3.56608
Ca_13800	uncharacterized protein LOC101496709	.	1.66462
Ca_13808	uncharacterized protein LOC101488456	2.80394	3.27588
Ca_13813	fructokinase-2-like	.	1.6979
Ca_13814	heme-binding-like protein At3g10130, chloroplastic-like	-1.74902	-1.64689
Ca_13817	tubulin beta-2 chain-like	2.21791	1.95195
Ca_13824	uncharacterized protein LOC101492243	.	-1.8277
Ca_13863	cytochrome P450 71D10-like	.	-3.15687
Ca_13894	YTH domain family protein 2-like	.	-1.60229
Ca_13924	CTP synthase-like	.	-1.60271
Ca_13970	uncharacterized protein LOC101489021	-2.83705	-1.8551
Ca_14007	transcription factor bHLH129-like	-1.75974	.
Ca_14028	uncharacterized protein LOC101508131	-3.14565	.
Ca_14041	two-component response regulator-like APRR7-like	-2.48754	-2.49947
Ca_14042	cationic amino acid transporter 1-like	.	-2.13926
Ca_14043	two-component response regulator-like APRR7-like	.	-2.08888
Ca_14076	uncharacterized protein LOC101492687	6.02227	6.03237
Ca_14086	expansin-B3-like	7.51971	6.84853
Ca_14102	uncharacterized protein LOC101504633	-1.62367	.
Ca_14105	formimidoyltransferase-cyclodeaminase-like	2.25946	2.47471
Ca_14109	uncharacterized protein LOC101507632	-1.91813	-2.01438
Ca_14111	uncharacterized protein LOC101508801	-3.03191	-2.79182
Ca_14112	uncharacterized protein LOC101509121	-2.92759	-3.00248
Ca_14115	uncharacterized protein LOC101510089	-4.19059	-4.15429
Ca_14124	putative cyclin-D6-1-like	4.28239	6.60832
Ca_14134	xyloglucan endotransglucosylase/hydrolase protein 9-like	6.69733	6.90844
Ca_14142	proline-rich receptor-like protein kinase PERK9-like	.	18.6976
Ca_14183	probable protein phosphatase 2C 43-like	-2.4612	-2.33624
Ca_14184	actin-like	5.28806	5.69854
Ca_14195	uncharacterized protein LOC101491350	.	-2.37198
Ca_14198	protein PHR1-LIKE 1-like	-3.0776	-3.08444
Ca_14211	uncharacterized protein LOC101499168	2.78703	.
Ca_14259	flavoprotein WrbA-like	.	-1.97023
Ca_14266	vacuolar cation/proton exchanger 3-like	2.48506	3.25674
Ca_14284	omega-3 fatty acid desaturase, endoplasmic reticulum-like	8.21498	7.53808
Ca_14287	alternative NAD(P)H dehydrogenase 2, mitochondrial-like	.	-1.69717
Ca_14290	asparagine synthetase, root [glutamine-hydrolyzing]-like	-1.58888	-1.87772
Ca_14342	glucan endo-1,3-beta-glucosidase 2-like	3.79264	4.21258
Ca_14344	protein RSI-1-like	20.1534	.
Ca_14347	HMG-Y-related protein A-like	2.53075	2.08966
Ca_14371	probable receptor protein kinase TMK1-like	1.85376	.
Ca_14385	uncharacterized protein LOC101488702	3.21797	2.61368
Ca_14386	expansin-A13-like	4.29964	3.15795
Ca_14395	Unknown protein	-19.7562	-18.9109
Ca_14411	2-Cys peroxiredoxin BAS1, chloroplastic-like	2.0749	2.8276
Ca_14419	putative syntaxin-24-like	1.8171	3.40924
Ca_14437	BEL1-like homeodomain protein 1-like	.	-2.02516
Ca_14453	syntaxin-121-like	-1.69093	.
Ca_14493	probable polygalacturonase non-catalytic subunit JP650-like	-2.80825	-2.40859
Ca_14500	probable xyloglucan endotransglucosylase/hydrolase protein 33-like	2.78785	3.21955
Ca_14510	uncharacterized protein LOC101495281	3.83973	3.05695
Ca_14524	MLP-like protein 423-like	5.73906	6.33463
Ca_14540	uncharacterized protein LOC101503672	2.72992	2.96163
Ca_14546	albumin-2-like	-1.58037	.
Ca_14568	aquaporin PIP2-7-like	2.01614	1.81099
Ca_14569	uncharacterized protein LOC101513297	5.49119	4.83865
Ca_14583	fasciclin-like arabinogalactan protein 12-like	.	4.87376
Ca_14584	fasciclin-like arabinogalactan protein 12-like	.	19.0213
Ca_14605	LOB domain-containing protein 11-like	-1.9099	.
Ca_14607	interactor of constitutive active ROPs 3-like	4.78766	4.94798
Ca_14618	ethylene-responsive transcription factor RAP2-7-like	-3.0465	-2.12858
Ca_14621	two-component response regulator-like APRR7-like	-3.11135	-2.98686
Ca_14632	histone H4-like	2.69369	3.10659
Ca_14649	blue copper protein-like	6.63074	4.6482
Ca_14658	probable inactive leucine-rich repeat receptor-like protein kinase At3g03770-like	.	2.34105
Ca_14684	histone H3.v1-like	20.5339	.
Ca_14693	probable pectate lyase 5-like	19.9114	.
Ca_14696	uncharacterized protein LOC101507018	-19.8443	.
Ca_14701	pentatricopeptide repeat-containing protein At4g35850, mitochondrial-like	2.14049	.
Ca_14704	GDSL esterase/lipase LTL1-like	4.30445	5.51384
Ca_14711	plastidic glucose transporter 4-like	.	1.62241
Ca_14723	CAP-Gly domain-containing linker protein 1-like	.	1.65384
Ca_14729	isoleucine--tRNA ligase-like	.	1.68785
Ca_14730	uncharacterized protein LOC101507016	5.80846	8.9453
Ca_14738	putative E3 ubiquitin-protein ligase LIN-1-like	4.42111	3.63452
Ca_14744	bidirectional sugar transporter SWEET17-like	4.58967	5.33557
Ca_14755	acyl-CoA dehydrogenase family member 10-like	-1.70829	-1.71368
Ca_14762	pathogenesis-related protein 1-like	.	-21.9646
Ca_14765	probable polygalacturonase-like	2.27524	.
Ca_14776	class-10 pathogenesis-related protein 1-like	-2.66422	-2.7097
Ca_14777	disease resistance response protein DRRG49-C-like	-3.08435	-3.6403
Ca_14781	leucine-rich repeat extensin-like protein 3-like	2.51674	3.44128
Ca_14786	hybrid signal transduction histidine kinase M-like	.	6.58362
Ca_14787	uncharacterized protein LOC101495491	2.50398	2.25207
Ca_14788	beta-D-xylosidase 1-like	-2.70954	-3.31217
Ca_14789	chitinase-like protein 2-like	1.76536	2.27316
Ca_14791	B3 domain-containing protein LOC_Os12g40080-like	.	-19.3758
Ca_14806	probable inactive serine/threonine-protein kinase bub1-like	21.2919	6.82699
Ca_14817	uncharacterized protein LOC101491038	.	-2.0137
Ca_14818	long chain acyl-CoA synthetase 2-like	3.61473	4.0603
Ca_14822	uncharacterized protein LOC101489301	.	1.6492
Ca_14824	uncharacterized protein LOC101488973	.	2.19124
Ca_14846	E3 ubiquitin-protein ligase At4g11680-like	.	-1.70732
Ca_14875	uncharacterized protein At4g00950-like	.	1.91077
Ca_14881	histone-lysine N-methyltransferase ATXR6-like	.	19.3378
Ca_14886	metal-nicotianamine transporter YSL3-like	2.34588	2.66442
Ca_14895	amino acid permease 6-like	-1.72427	-2.142
Ca_14924	probable sodium/metabolite cotransporter BASS4, chloroplastic-like	1.99726	.
Ca_14930	G-type lectin S-receptor-like serine/threonine-protein kinase B120-like	-2.7923	.
Ca_14933	G-type lectin S-receptor-like serine/threonine-protein kinase At4g27290-like	-2.86121	-2.7328
Ca_14972	protein VERNALIZATION INSENSITIVE 3-like	.	3.07187
Ca_14977	chromosome-associated kinesin KIF4-like	.	6.22993
Ca_14982	carbonic anhydrase, chloroplastic-like	-1.74201	-1.88467
Ca_15001	histone H3.3-like	.	-6.50625
Ca_15011	probable membrane-associated kinase regulator 2-like	.	6.24197
Ca_15014	GDT1-like protein 1, chloroplastic-like	.	1.61956
Ca_15021	probable inactive receptor kinase At4g23740-like	.	3.43801
Ca_15022	ethylene-responsive transcription factor CRF2-like	3.32404	3.64938
Ca_15027	mitochondrial adenine nucleotide transporter ADNT1-like	.	-1.62579
Ca_15029	transcription factor TRY-like	.	-2.05091
Ca_15031	ethylene-responsive transcription factor ERF061-like	2.46304	2.76483
Ca_15034	uncharacterized protein LOC101505733	.	3.65883
Ca_15046	ubiquitin-conjugating enzyme E2 20-like	6.38975	21.7595
Ca_15055	ethylene-responsive transcription factor ERF019-like	.	2.63359
Ca_15056	uncharacterized protein LOC101497815	1.68695	1.8705
Ca_15072	uncharacterized protein LOC101489802	-1.62935	.
Ca_15080	anaphase-promoting complex subunit cdc20-like	4.61111	8.63271
Ca_15089	auxin efflux carrier component 3-like	.	1.71655
Ca_15106	probable ADP-ribosylation factor GTPase-activating protein AGD13-like	-1.87627	.
Ca_15126	lysine-rich arabinogalactan protein 19-like	4.21774	4.34594
Ca_15131	1-aminocyclopropane-1-carboxylate oxidase homolog 4-like	-2.51975	-2.65117
Ca_15134	nudix hydrolase 17, mitochondrial-like	.	3.99896
Ca_15136	uncharacterized protein LOC101515113	.	-3.50355
Ca_15150	uncharacterized protein LOC101511657	2.17674	2.77615
Ca_15164	uncharacterized protein LOC101499188	1.81877	2.50134
Ca_15174	uncharacterized protein LOC101502581	2.82929	3.18448
Ca_15181	protein NDR1-like	.	19.0415
Ca_15210	putative axial regulator YABBY 2-like	20.3758	.
Ca_15222	cellulose synthase-like protein H1-like	-2.48273	-3.60815
Ca_15224	probable WRKY transcription factor 31-like	-2.4085	.
Ca_15231	phytoene synthase, chloroplastic-like	.	2.64235
Ca_15248	probable sucrose-phosphate synthase 2-like	1.77044	2.17471
Ca_15257	glucan endo-1,3-beta-glucosidase 12-like	.	19.3116
Ca_15261	uncharacterized protein LOC101511731	.	4.10878
Ca_15263	uro-adherence factor A-like	.	18.6273
Ca_15264	extensin-like	7.14735	7.41708
Ca_15268	serine/threonine-protein kinase TNNI3K-like	-1.81026	-1.64382
Ca_15270	uncharacterized protein LOC101514323	-1.95375	-1.90923
Ca_15296	separin-like	4.61675	19.786
Ca_15299	uncharacterized protein LOC101506467	.	-2.49421
Ca_15303	two-component response regulator ARR5-like	.	2.43471
Ca_15309	Unknown protein	-1.67658	.
Ca_15335	nitrate transporter 1.2-like	4.16972	5.10639
Ca_15337	mitochondrial outer membrane protein porin of 34 kDa-like	2.7897	4.48237
Ca_15345	micronuclear linker histone polyprotein-like	5.35755	5.30242
Ca_15346	protein IQ-DOMAIN 31-like	1.81908	1.78164
Ca_15354	microtubule-associated protein RP/EB family member 1B-like	5.04454	5.69288
Ca_15369	glycine-rich RNA-binding protein GRP2A-like	-1.95822	.
Ca_15371	glycine-rich RNA-binding, abscisic acid-inducible protein-like	-1.87625	.
Ca_15382	glucose-1-phosphate adenylyltransferase large subunit 1-like	-3.76941	-3.17246
Ca_15404	yae1 domain-containing protein 1-like	-1.66943	.
Ca_15408	DNA replication licensing factor mcm4-B-like	3.83694	4.34704
Ca_15411	uncharacterized protein LOC101492016	2.49923	2.82668
Ca_15419	MATE efflux family protein 4, chloroplastic-like	2.47593	2.63371
Ca_15448	putative protein phosphatase 2C-like protein 44-like	-2.62004	-3.07219
Ca_15449	myosin-2 heavy chain-like	.	2.36834
Ca_15466	protein fluG-like	-3.53265	-4.09847
Ca_15494	uncharacterized protein LOC101506963	.	2.36759
Ca_15496	benzyl alcohol O-benzoyltransferase-like	2.65542	2.90426
Ca_15501	uncharacterized protein LOC101492831	-2.16536	-1.94095
Ca_15504	uncharacterized protein LOC101493710	-2.28551	-2.455
Ca_15506	30S ribosomal protein 3, chloroplastic-like	1.9366	2.21452
Ca_15507	glucan endo-1,3-beta-glucosidase 13-like	4.03356	4.35384
Ca_15518	zinc finger CCCH domain-containing protein 20-like	-2.73555	-2.79035
Ca_15523	arabinogalactan peptide 16-like	3.24329	4.17516
Ca_15536	uncharacterized protein LOC101489589	20.4552	.
Ca_15538	uncharacterized protein LOC101505306	2.58429	2.57094
Ca_15541	uncharacterized protein LOC101506378	.	2.83397
Ca_15548	phospholipase A2-alpha-like	1.92364	2.57962
Ca_15570	uncharacterized protein LOC101502143	4.93538	5.50244
Ca_15576	uncharacterized protein LOC101505682	-2.14748	.
Ca_15583	proliferating cell nuclear antigen-like	3.75795	3.5211
Ca_15584	mitochondrial uncoupling protein 2-like	.	2.50666
Ca_15585	uncharacterized protein LOC101509407	3.17027	3.26286
Ca_15596	histone H4-like	.	2.01009
Ca_15597	histone H4-like	23.5313	22.0279
Ca_15598	histone H4-like	6.70372	7.06003
Ca_15607	phosphomethylpyrimidine synthase, chloroplastic-like	2.46591	2.11579
Ca_15611	sodium-dependent phosphate transport protein 1, chloroplastic-like	-2.93177	-3.07816
Ca_15621	phospholipase C 4-like	-1.8961	-1.9759
Ca_15623	uncharacterized protein LOC101492325	-1.99351	.
Ca_15641	peroxidase 4-like	.	-3.76877
Ca_15685	serine-rich adhesin for platelets-like	7.83569	8.15511
Ca_15688	probable acyl-activating enzyme 6-like	-1.96941	-2.96397
Ca_15690	probable acyl-activating enzyme 6-like	-1.85863	-2.34841
Ca_15710	uncharacterized protein LOC101515619	2.28698	1.98906
Ca_15727	probable inactive leucine-rich repeat receptor-like protein kinase At3g03770-like	7.15547	6.25086
Ca_15740	putative ripening related protein	.	-1.63831
Ca_15777	serine/threonine-protein kinase-like protein CCR4-like	.	2.53841
Ca_15793	uncharacterized protein LOC101505582	-1.62482	.
Ca_15861	uncharacterized protein LOC101514838	.	3.07321
Ca_15878	uncharacterized protein LOC101509029	2.97039	3.64903
Ca_15884	high affinity nitrate transporter 2.5-like	-4.48505	-3.12347
Ca_15926	non-specific lipid-transfer protein 3-like	3.75521	4.13452
Ca_15952	beta-glucosidase 12-like	2.52448	2.05471
Ca_15956	protein SRG1-like	.	-3.13907
Ca_15958	protein SRG1-like	.	-1.94154
Ca_15959	protein SRG1-like	-1.75025	-2.05051
Ca_15972	chaperonin 60 subunit beta 4, chloroplastic-like	2.37154	2.0895
Ca_15973	uncharacterized N-acetyltransferase ycf52-like	.	1.9756
Ca_15987	uncharacterized protein LOC101501129	.	-19.9075
Ca_16036	uncharacterized protein LOC101508599	-1.82133	-2.50136
Ca_16049	uncharacterized protein LOC101512581	2.09029	2.88305
Ca_16068	uncharacterized protein LOC101495054	-2.03554	.
Ca_16159	protein FLUORESCENT IN BLUE LIGHT, chloroplastic-like	2.14652	2.62483
Ca_16169	auxin-repressed 12.5 kDa protein-like	-2.80977	-3.51452
Ca_16181	subtilisin-like protease-like	2.87904	3.38961
Ca_16185	protein LURP-one-related 11-like	-5.90812	.
Ca_16187	uncharacterized protein LOC101515722	-2.83881	-3.60314
Ca_16192	unnamed protein product	.	2.31674
Ca_16223	peroxidase 52-like	-2.73406	-1.79625
Ca_16226	Unknown protein	3.42466	4.36795
Ca_16227	transcription factor TCP4-like	2.26919	3.4174
Ca_16233	homogentisate 1,2-dioxygenase-like	.	-1.84134
Ca_16243	squamosa promoter-binding-like protein 13-like	.	3.2814
Ca_16265	UDP-glycosyltransferase 76E12-like	-1.71717	.
Ca_16266	copper transporter 2-like	-2.09703	-1.85629
Ca_16275	tropinone reductase homolog	3.43315	4.62184
Ca_16280	protein TOC75, chloroplastic-like	1.71798	1.65894
Ca_16290	uncharacterized protein C24B11.05-like	2.22606	.
Ca_16312	14 kDa proline-rich protein DC2.15-like	4.82923	20.3355
Ca_16313	14 kDa proline-rich protein DC2.15-like	21.4018	19.8984
Ca_16315	oxysterol-binding protein-related protein 2A-like	2.1528	.
Ca_16321	transaldolase-like	.	2.0777
Ca_16326	uncharacterized protein LOC101503885	-2.23362	-2.52393
Ca_16327	chaperone protein DnaJ-like	-4.93747	-4.81417
Ca_16339	early nodulin-like protein 1-like	.	2.14086
Ca_16356	thioredoxin-like protein CXXS1-like	-3.1924	-3.2323
Ca_16357	kinesin-3-like	.	-2.14925
Ca_16359	uncharacterized protein LOC101514605	3.11395	3.02063
Ca_16364	uncharacterized protein LOC101513513	-1.98775	-1.90827
Ca_16369	uncharacterized protein LOC101511689	3.78806	5.14394
Ca_16372	cyclic dof factor 2-like	-2.0293	.
Ca_16377	unnamed protein product	3.36686	3.61405
Ca_16379	NAC transcription factor 29-like	.	-2.24973
Ca_16393	probable WRKY transcription factor 70-like	20.2408	18.7374
Ca_16400	uncharacterized protein LOC101510437	.	1.84342
Ca_16417	transcription factor TCP9-like	1.80727	1.96789
Ca_16423	MADS-box protein SOC1-like	.	20.4058
Ca_16426	uncharacterized protein LOC101491109	-2.82599	-3.46805
Ca_16443	glucomannan 4-beta-mannosyltransferase 2-like	3.1168	2.72608
Ca_16456	uncharacterized protein At5g22580-like	21.8401	20.3367
Ca_16463	fatty acyl-CoA reductase 3-like	3.13204	4.15811
Ca_16478	zinc finger A20 and AN1 domain-containing stress-associated protein 3-like	-1.81561	-1.61381
Ca_16497	uncharacterized protein LOC101493665	2.21907	3.27542
Ca_16514	basic leucine zipper 63-like	-2.49568	.
Ca_16612	probable pectate lyase 15-like	5.74636	5.5429
Ca_16625	pollen-specific protein C13-like	2.59973	3.14115
Ca_16627	probable beta-D-xylosidase 7-like	.	1.82309
Ca_16630	transport and Golgi organization 2 homolog	8.30504	21.2346
Ca_16641	uncharacterized protein LOC101489311	5.68522	5.2805
Ca_16651	uncharacterized protein LOC101494177	.	2.32559
Ca_16669	uncharacterized protein LOC101501288	-2.7408	-3.25711
Ca_16682	expansin-A6-like	4.27052	3.12811
Ca_16695	pathogenesis-related protein 5-like	7.23428	22.3703
Ca_16703	probable histone H2B.1-like	2.0618	2.22146
Ca_16705	probable histone H2B.1-like	2.419	2.69443
Ca_16706	Unknown protein	.	20.6379
Ca_16709	uncharacterized protein LOC101507317	.	2.34734
Ca_16710	transcription factor MYB48-like	-3.72501	-2.89326
Ca_16725	uncharacterized protein LOC101512232	.	3.33561
Ca_16734	ferredoxin-1, chloroplastic-like	2.28776	2.89541
Ca_16761	photosystem II core complex proteins psbY, chloroplastic-like	.	1.60976
Ca_16791	mitogen-activated protein kinase kinase 5-like	-2.24958	-2.26158
Ca_16843	MATE efflux family protein 6-like	.	-2.07286
Ca_16845	kinesin-like protein KIN12B-like	7.95443	7.8557
Ca_16855	cell division protein FtsZ homolog 1, chloroplastic-like	2.51612	2.77595
Ca_16862	65-kDa microtubule-associated protein 1-like	3.10537	3.2277
Ca_16864	trigger factor-like protein TIG-like	1.87319	1.95951
Ca_16879	uncharacterized protein LOC101509251	2.83186	3.61639
Ca_16888	heterodimeric geranylgeranyl pyrophosphate synthase small subunit, chloroplastic-like	-2.72269	-2.01423
Ca_16890	protein translation factor SUI1 homolog	-2.13029	-2.42069
Ca_16903	random slug protein 5-like	.	2.29685
Ca_16914	patellin-5-like	2.80839	3.69359
Ca_16923	uncharacterized protein LOC101498298	.	-2.05634
Ca_16949	amino acid permease 2-like	.	-1.74166
Ca_16976	uncharacterized protein LOC101510314	.	3.48232
Ca_16978	ribulose 1,5-bisphosphate carboxylase small subunit	.	1.87739
Ca_16979	ribulose 1,5-bisphosphate carboxylase small subunit	.	1.60696
Ca_17008	probable peptide/nitrate transporter At5g13400-like	.	3.91232
Ca_17016	EPIDERMAL PATTERNING FACTOR-like protein 9-like	3.9807	5.92155
Ca_17070	DNA ligase 1-like	-21.7199	-21.4924
Ca_17079	protein RADIALIS-like 1-like	21.8673	4.92233
Ca_17081	NAD(P)H-dependent 6'-deoxychalcone synthase-like	-3.58864	-3.32855
Ca_17085	TMV resistance protein N-like	-2.28979	.
Ca_17111	ABC transporter C family member 12-like	4.59798	4.35341
Ca_17134	uncharacterized protein LOC101503850	-2.87723	-3.80863
Ca_17142	31 kDa ribonucleoprotein, chloroplastic-like	1.61882	2.10577
Ca_17151	uncharacterized protein LOC101510262	-2.37387	-2.27933
Ca_17159	uncharacterized protein LOC101492206	-1.64055	.
Ca_17179	pentatricopeptide repeat-containing protein At1g02150-like	2.11484	1.84413
Ca_17200	uclacyanin-2-like	-1.68016	.
Ca_17201	50S ribosomal protein L4, chloroplastic-like	2.20667	2.62188
Ca_17208	protein kinase G11A-like	3.34472	3.21745
Ca_17222	hydroquinone glucosyltransferase-like	2.05148	2.54335
Ca_17224	homeobox-leucine zipper protein HAT3-like	3.46603	5.87964
Ca_17230	ethylene-responsive transcription factor-like protein At4g13040-like	.	1.77386
Ca_17231	uncharacterized protein LOC101507381	.	3.09881
Ca_17238	cytokinin hydroxylase-like	-20.0781	.
Ca_17244	UDP-glycosyltransferase 87A1-like	.	-1.99224
Ca_17248	cytochrome P450 83B1-like	.	-4.2097
Ca_17251	(-)-germacrene D synthase-like	2.50582	2.9552
Ca_17269	uncharacterized protein LOC101511504	-2.51391	-2.09557
Ca_17271	uncharacterized protein LOC101504436	-2.46545	-3.36444
Ca_17280	trans-resveratrol di-O-methyltransferase-like	.	-3.93453
Ca_17284	uncharacterized protein LOC101501856	2.86106	3.7888
Ca_17289	LRR receptor-like serine/threonine-protein kinase GSO1-like	.	-2.3829
Ca_17357	ATP-dependent zinc metalloprotease FTSH 2, chloroplastic-like	-2.27204	-2.47563
Ca_17376	cationic amino acid transporter 5-like	-2.32648	-2.68213
Ca_17385	vacuolar-sorting receptor 6-like	.	-1.59772
Ca_17387	isoflavone 2'-hydroxylase-like	-3.37326	-4.1349
Ca_17388	serine/threonine-protein phosphatase 7 long form homolog	-2.60466	-3.49438
Ca_17389	isoflavone 2'-hydroxylase-like	.	-2.87457
Ca_17412	protein NSP-INTERACTING KINASE 1-like	2.612	2.34591
Ca_17418	ATP sulfurylase 2-like	.	1.78165
Ca_17449	pheophorbide a oxygenase, chloroplastic-like	-2.8618	-3.31763
Ca_17452	superoxide dismutase [Cu-Zn], chloroplastic-like	1.90363	2.62285
Ca_17478	ruBisCO large subunit-binding protein subunit alpha, chloroplastic-like	1.8889	1.73095
Ca_17486	bifunctional monodehydroascorbate reductase and carbonic anhydrase nectarin-3-like	-3.83674	-3.36589
Ca_17510	auxin-induced protein X10A-like	-2.3075	-1.59532
Ca_17513	auxin-induced protein 10A5-like	.	18.472
Ca_17517	uncharacterized protein LOC101492011	2.53048	2.29747
Ca_17530	uncharacterized protein LOC101497650	.	1.99138
Ca_17533	cyclin-dependent kinase B1-2-like	4.0897	4.41528
Ca_17534	protein ASPARTIC PROTEASE IN GUARD CELL 2-like	2.89972	3.60438
Ca_17535	uncharacterized protein LOC101500032	-1.79468	-2.35878
Ca_17542	chaperone protein dnaJ 8, chloroplastic-like	-2.08662	-1.73195
Ca_17544	F-box protein At5g07610-like	-3.00002	-3.05652
Ca_17573	thioredoxin H2-like	20.2875	18.7842
Ca_17582	uncharacterized protein LOC101489362	.	-2.82422
Ca_17607	auxin-induced protein 10A5-like	-3.09462	-2.72735
Ca_17608	homeobox-leucine zipper protein ATHB-12-like	-3.74945	-3.97734
Ca_17623	serine/threonine-protein kinase WNK8-like	.	2.41355
Ca_17627	transcription repressor MYB5-like	-3.22631	.
Ca_17638	ethylene-responsive transcription factor ERF023-like	2.39703	3.83432
Ca_17668	subtilisin-like protease-like	.	-3.5855
Ca_17674	kinesin-4-like	20.3214	18.818
Ca_17679	peptidyl-prolyl cis-trans isomerase FKBP16-1, chloroplastic-like	.	2.28676
Ca_17748	tubulin beta-1 chain-like	2.15535	2.43859
Ca_17789	F-box/LRR-repeat protein 12-like	.	-1.80613
Ca_17813	glucan endo-1,3-beta-glucosidase 12-like	3.71467	3.96936
Ca_17832	GDSL esterase/lipase At2g04570-like	1.78898	2.94008
Ca_17840	abscisic acid and environmental stress-inducible protein-like	-2.34367	-2.80242
Ca_17862	receptor-like protein kinase HSL1-like	-1.76487	.
Ca_17866	DNA (cytosine-5)-methyltransferase CMT3-like	2.95396	3.22347
Ca_17872	probable iron/ascorbate oxidoreductase DDB_G0283291-like	-2.17757	-2.23918
Ca_17882	lachrymatory-factor synthase-like	.	-2.54797
Ca_17894	enolase-phosphatase E1-like	1.71612	1.81847
Ca_17901	rac-like GTP-binding protein ARAC7-like	2.49116	2.98959
Ca_17922	pentatricopeptide repeat-containing protein At1g02150-like	.	1.96182
Ca_17942	cellulose synthase A catalytic subunit 3 [UDP-forming]-like	2.29847	1.91758
Ca_17948	photosystem II 5 kDa protein, chloroplastic-like	.	2.40062
Ca_17977	nudix hydrolase 16, mitochondrial-like	.	2.26001
Ca_17980	protein ASPARTIC PROTEASE IN GUARD CELL 2-like	4.57752	5.22771
Ca_18037	centromere protein F-like	4.14583	4.34523
Ca_18054	Unknown protein	.	21.731
Ca_18084	unnamed protein product	2.2758	3.05454
Ca_18090	NAC transcription factor 29-like	.	-2.25906
Ca_18118	ZF-HD homeobox protein At5g65410-like	6.37207	6.28578
Ca_18130	uncharacterized protein LOC101505933	.	-1.83911
Ca_18136	uncharacterized protein LOC101507976	.	2.89824
Ca_18177	ZF-HD homeobox protein At4g24660-like	21.5341	20.0307
Ca_18257	putative lipid-transfer protein DIR1-like	4.58265	4.47729
Ca_18261	uncharacterized protein At5g48480-like	3.6292	3.94164
Ca_18278	enoyl-[acyl-carrier-protein] reductase [NADH], chloroplastic-like	1.78747	2.10205
Ca_18292	probable glucan endo-1,3-beta-glucosidase A6-like	2.96823	.
Ca_18301	uncharacterized protein LOC101489465	19.9751	.
Ca_18303	uncharacterized protein LOC101488468	-3.18559	.
Ca_18306	50S ribosomal protein L18, chloroplastic-like	2.08092	2.29674
Ca_18311	pectinesterase/pectinesterase inhibitor PPE8B-like	.	18.6226
Ca_18331	sucrose synthase-like	.	-3.0406
Ca_18348	uncharacterized protein LOC101493639	1.9105	3.23442
Ca_18351	probable isoaspartyl peptidase/L-asparaginase 2-like	1.80885	1.79455
Ca_18356	snakin-1-like	2.21189	3.45652
Ca_18361	uncharacterized protein LOC101489422	.	18.254
Ca_18369	beta-galactosidase	.	4.38548
Ca_18371	probable strigolactone esterase DAD2-like	-2.24887	-2.52511
Ca_18376	uncharacterized protein LOC101511983	-4.28347	-4.56107
Ca_18377	pollen-specific protein SF3-like	3.88558	3.82178
Ca_18391	uncharacterized protein LOC101508556	-2.70804	-2.25306
Ca_18392	phytosulfokines 3-like	-2.1887	.
Ca_18398	leucine-rich repeat receptor-like serine/threonine-protein kinase At1g17230-like	3.67583	4.55727
Ca_18412	BTB/POZ domain-containing protein At2g30600-like	-1.82336	-2.16029
Ca_18440	uncharacterized protein LOC101491803	-19.9001	.
Ca_18462	chitinase 2-like	-3.41431	.
Ca_18469	glucan endo-1,3-beta-glucosidase-like	3.24665	4.50621
Ca_18470	chalcone--flavonone isomerase-like	.	1.64951
Ca_18489	uncharacterized protein LOC101512772	.	2.82633
Ca_18504	probable inositol transporter 2-like	-2.74045	-3.58511
Ca_18553	uncharacterized protein LOC101493906	3.25594	2.96016
Ca_18562	Unknown protein	2.67016	3.80203
Ca_18585	cytochrome P450 82A3-like	-2.9022	-3.09598
Ca_18588	uncharacterized protein LOC101503249	3.04544	3.609
Ca_18604	vacuolar protein sorting-associated protein 2 homolog 2-like	6.03377	6.95032
Ca_18631	psbP-like protein 2, chloroplastic-like	2.72149	3.21473
Ca_18635	beta-hexosaminidase 1-like	2.16087	2.48071
Ca_18636	uncharacterized protein LOC101495981	-3.84072	-2.62333
Ca_18641	monoglyceride lipase-like	-2.16118	-2.06684
Ca_18646	3-ketoacyl-CoA synthase 21-like	-1.7221	-1.58442
Ca_18651	chalcone--flavonone isomerase 1-like	-2.31542	-2.60416
Ca_18652	chalcone--flavonone isomerase 1B-2-like	.	-3.28746
Ca_18683	protein MNN4-like	-2.46225	.
Ca_18692	microtubule-associated protein RP/EB family member 1B-like	.	2.4025
Ca_18726	GDSL esterase/lipase At1g33811-like	2.64535	4.03107
Ca_18727	GDSL esterase/lipase At1g71691-like	7.39217	20.8129
Ca_18743	uncharacterized protein LOC101494800	.	1.82983
Ca_18768	uncharacterized protein LOC101512365	-3.06512	-2.48251
Ca_18777	homeobox-leucine zipper protein ATHB-13-like	2.1275	2.04438
Ca_18810	probably inactive leucine-rich repeat receptor-like protein kinase At3g28040-like	5.56912	5.64533
Ca_18816	sphingosine-1-phosphate lyase-like	.	-1.95748
Ca_18866	probable xyloglucan glycosyltransferase 5-like	2.92663	3.8936
Ca_18876	indole-3-acetic acid-induced protein ARG7-like	2.52133	3.29288
Ca_18877	dicarboxylate transporter 1, chloroplastic-like	.	1.62922
Ca_18909	uncharacterized protein LOC101506028	-2.34161	-2.47933
Ca_18913	beta-glucosidase 12-like	-3.38434	-2.55378
Ca_18917	non-cyanogenic beta-glucosidase	-1.83963	-2.10878
Ca_18928	acid phosphatase 1-like	-1.97305	-1.9909
Ca_18942	squamosa promoter-binding-like protein 8-like	3.45638	4.05695
Ca_18944	malate dehydrogenase, cytoplasmic-like	.	2.82835
Ca_19004	xyloglucan endotransglucosylase/hydrolase protein 9-like	2.77035	2.19848
Ca_19034	uncharacterized GPI-anchored protein At4g28100-like	3.47527	3.09846
Ca_19110	peptide-N4-(N-acetyl-beta-glucosaminyl)asparagine amidase A-like	-1.73158	.
Ca_19139	xyloglucan endotransglucosylase/hydrolase protein A-like	3.81616	5.14269
Ca_19148	3-ketoacyl-CoA synthase 19-like	19.9321	18.4288
Ca_19152	pectinesterase/pectinesterase inhibitor 18-like	19.8095	18.3061
Ca_19158	probable glutamate dehydrogenase 3-like	-2.56143	-3.31044
Ca_19159	uncharacterized protein LOC101509787	-2.57512	.
Ca_19162	uncharacterized protein LOC101509906	-2.64631	-2.51263
Ca_19167	internalin-A-like	.	-1.75964
Ca_19171	clustered mitochondria protein-like	1.79409	1.81378
Ca_19210	thymidine kinase-like	.	3.53726
Ca_19213	uncharacterized protein LOC101497962	-2.11336	-1.6629
Ca_19216	1-aminocyclopropane-1-carboxylate oxidase-like	-1.96184	-1.65028
Ca_19221	NAD(P)H-dependent 6'-deoxychalcone synthase-like	-3.33069	-3.25872
Ca_19230	GDSL esterase/lipase At2g04570-like	3.38792	4.23226
Ca_19236	uncharacterized protein sll1770-like	-2.52071	-3.42691
Ca_19247	patatin-2-Kuras 3-like	-3.4714	-2.61065
Ca_19254	calmodulin-like protein 5-like	-3.33878	-3.92423
Ca_19255	calcium-binding protein A-like	-2.2445	-2.5121
Ca_19265	uncharacterized protein LOC101504376	6.24687	5.9809
Ca_19277	chromosome-associated kinesin KIF4-like	2.37228	.
Ca_19281	uncharacterized protein LOC101502064	3.29472	2.30455
Ca_19283	21 kDa protein-like	4.62044	5.49594
Ca_19295	ethylene-responsive transcription factor ERF017-like	2.70654	2.75074
Ca_19299	uncharacterized protein LOC101495380	-2.04075	-2.16083
Ca_19307	chlorophyll a-b binding protein 7, chloroplastic-like	2.69363	3.25902
Ca_19339	protein yippee-like At3g08990-like	20.0644	.
Ca_19348	GDSL esterase/lipase CPRD49-like	-20.888	-21.9962
Ca_19353	GDSL esterase/lipase CPRD49-like	-2.71769	-2.41175
Ca_19358	beta-hexosaminidase 1-like	2.54469	.
Ca_19369	Unknown protein	.	1.88076
Ca_19374	psbP-like protein 1, chloroplastic-like	.	1.76071
Ca_19407	WAT1-related protein At3g28050-like	-1.78722	-1.99208
Ca_19408	WAT1-related protein At3g28050-like	.	-2.03328
Ca_19437	protein argonaute PNH1-like	.	-2.39256
Ca_19456	protein COBRA-like	2.5512	2.55593
Ca_19469	protein PHYTOCHROME KINASE SUBSTRATE 1-like	.	-2.45091
Ca_19474	delta(8)-fatty-acid desaturase-like	-2.36003	-1.68966
Ca_19481	transcription factor bHLH135-like	23.4253	6.48032
Ca_19486	Unknown protein	19.7856	18.2823
Ca_19534	cinnamoyl-CoA reductase 1-like	-2.4046	-1.71053
Ca_19582	cytochrome P450 704C1-like	-1.79805	.
Ca_19617	non-specific lipid-transfer protein-like	-2.62314	.
Ca_19625	probable glutathione S-transferase-like	1.68112	.
Ca_19626	glutathione S-transferase L2, chloroplastic-like	1.98878	2.47054
Ca_19633	17.6 kDa class I heat shock protein-like	-1.62349	.
Ca_19636	phosphatidylinositol:ceramide inositolphosphotransferase 2-like	-2.21108	.
Ca_19642	L-type lectin-domain containing receptor kinase VIII.2-like	2.3683	2.39294
Ca_19659	uncharacterized protein At5g65660-like	2.01798	2.35049
Ca_19668	uncharacterized protein LOC101511147	-3.3948	-2.88099
Ca_19706	uncharacterized protein LOC101490115	-1.9447	-2.33021
Ca_19737	probable aquaporin TIP-type alpha-like	.	-19.1244
Ca_19775	CEN-like protein 1-like	-3.51163	.
Ca_19787	probable methyltransferase PMT16-like	2.25595	2.11833
Ca_19789	WEB family protein At2g38370-like	.	3.0581
Ca_19793	CBL-interacting protein kinase 2-like	.	1.77643
Ca_19807	non-specific lipid-transfer protein-like	2.07285	2.59836
Ca_19880	F-box/LRR-repeat MAX2 homolog A-like	-1.99275	-2.65549
Ca_19882	uncharacterized protein LOC101506881	-1.82187	-2.12641
Ca_19902	G-type lectin S-receptor-like serine/threonine-protein kinase At4g27290-like	-2.06741	.
Ca_20003	protein ASPARTIC PROTEASE IN GUARD CELL 2-like	4.25035	2.64508
Ca_20021	transcription factor TCP7-like	.	1.76402
Ca_20038	MLP-like protein 423-like	8.0778	10.0061
Ca_20106	APO protein 3, mitochondrial-like	1.97543	.
Ca_20107	BAHD acyltransferase DCR-like	3.15113	3.61774
Ca_20135	heat stress transcription factor A-3-like	-2.09181	.
Ca_20147	probable leucine-rich repeat receptor-like protein kinase At1g68400-like	4.66522	4.32245
Ca_20163	thioredoxin-like 3-2, chloroplastic-like	.	-18.9286
Ca_20195	WAT1-related protein At5g07050-like	-2.97575	-3.33826
Ca_20208	methyltransferase-like protein 17, mitochondrial-like	.	-1.79556
Ca_20210	uncharacterized protein LOC101508928	-5.98741	-5.65266
Ca_20222	uncharacterized protein LOC101501943	-2.22162	-1.75368
Ca_20224	glucan endo-1,3-beta-glucosidase 4-like	.	3.29568
Ca_20230	uncharacterized protein LOC101500371	1.6912	2.34838
Ca_20274	annexin-like protein RJ4-like	2.44906	3.04235
Ca_20291	uncharacterized protein LOC101489232	2.70242	4.35882
Ca_20319	CTD small phosphatase-like protein 2-like	-1.64929	-1.85071
Ca_20328	putative disease resistance RPP13-like protein 1-like	.	-1.99688
Ca_20329	phospholipid-transporting ATPase 1-like	-2.66819	-2.53189
Ca_20331	UPF0695 membrane protein C977.11/PB8B6.06c-like	.	1.99874
Ca_20342	eugenol synthase 1-like	-4.91913	-5.46395
Ca_20349	ethylene-responsive transcription factor ERF107-like	-2.86419	-2.64091
Ca_20375	microtubule-associated protein TORTIFOLIA1-like	1.85854	1.86922
Ca_20417	fasciclin-like arabinogalactan protein 10-like	3.78385	3.07869
Ca_20431	uncharacterized protein LOC101500079	2.1098	.
Ca_20458	homeobox protein 5-like	-2.72105	-2.98425
Ca_20480	U-box domain-containing protein 6-like	-1.84023	-1.90119
Ca_20486	uncharacterized protein LOC101501616	6.58824	7.49849
Ca_20491	ABC transporter C family member 3-like	.	3.78093
Ca_20495	probable glucan 1,3-beta-glucosidase A-like	-2.42837	-2.076
Ca_20547	protein ASPARTIC PROTEASE IN GUARD CELL 2-like	-2.15386	-1.67218
Ca_20560	uncharacterized protein LOC101493258	1.84887	1.85068
Ca_20578	isoflavone reductase homolog	-1.90198	-1.73446
Ca_20588	(+)-neomenthol dehydrogenase-like	-2.23188	-2.22211
Ca_20593	probable beta-D-xylosidase 7-like	3.22798	3.30967
Ca_20616	putative transcription factor bHLH041-like	-2.67742	-2.15359
Ca_20630	probable polyamine oxidase 5-like	4.9887	5.30841
Ca_20632	beta-galactosidase	.	-1.90289
Ca_20634	probable xyloglucan endotransglucosylase/hydrolase protein 23-like	-3.19892	-3.5091
Ca_20640	uncharacterized protein LOC101488871	21.9091	2.76074
Ca_20660	UDP-arabinopyranose mutase 2-like	3.65489	3.52128
Ca_20661	COBRA-like protein 4-like	2.41359	2.48208
Ca_20678	inositol hexakisphosphate and diphosphoinositol-pentakisphosphate kinase 2-like	20.9323	.
Ca_20696	GDSL esterase/lipase LTL1-like	20.5128	19.0094
Ca_20707	abscisic acid receptor PYL4-like	-2.09806	-1.57928
Ca_20719	probably inactive leucine-rich repeat receptor-like protein kinase IMK2-like	7.17704	7.4947
Ca_20724	macrophage migration inhibitory factor homolog	.	-1.67859
Ca_20726	disease resistance response protein 206-like	-3.48129	-5.11266
Ca_20769	glutathione S-transferase F8, chloroplastic-like	.	1.82564
Ca_20771	probable alpha-amylase 2-like	-2.14341	-2.9486
Ca_20774	L-ascorbate oxidase homolog	2.28683	2.54769
Ca_20778	cyclin-dependent kinase B2-2-like	4.72672	5.364
Ca_20793	fasciclin-like arabinogalactan protein 1-like, partial	3.07198	3.657
Ca_20795	vegetative cell wall protein gp1-like	6.88477	8.21835
Ca_20802	uncharacterized protein LOC101499574	-3.82577	-2.83393
Ca_20818	G-type lectin S-receptor-like serine/threonine-protein kinase At4g27290-like	-2.26619	-1.65053
Ca_20829	myb-like protein X-like	.	-1.76215
Ca_20842	GDSL esterase/lipase At1g29670-like	.	3.33757
Ca_20870	germin-like protein subfamily 3 member 2-like	21.4903	6.2105
Ca_20882	serine/arginine-rich splicing factor 4-like	-2.19587	-2.69015
Ca_20889	uncharacterized protein LOC101494882	.	-1.74887
Ca_20936	5-methyltetrahydropteroyltriglutamate--homocysteine methyltransferase-like	2.71907	3.26418
Ca_20955	uncharacterized protein LOC101507996	5.94792	5.27391
Ca_20968	ethylene-responsive transcription factor ERF113-like, partial	-2.08778	-1.8392
Ca_20981	flavonol synthase/flavanone 3-hydroxylase-like	8.53468	20.9916
Ca_21031	uncharacterized protein LOC101499955	4.02394	5.67326
Ca_21051	plastidial pyruvate kinase 2-like	.	1.88615
Ca_21089	isoflavone-7-O-methyltransferase 9-like	-1.89323	-1.94828
Ca_21091	ras GTPase-activating protein-binding protein 2-like	4.76559	3.8847
Ca_21106	rootletin-like	2.12202	.
Ca_21107	UDP-glycosyltransferase 83A1-like	-2.3745	-2.48775
Ca_21121	uncharacterized protein LOC101504672	-1.87508	.
Ca_21122	class I type 2 metallothionein	-2.94666	-2.05866
Ca_21130	transcription factor AS1-like	1.99644	2.05419
Ca_21133	expansin-A6-like	.	1.73212
Ca_21139	uncharacterized protein At2g37660, chloroplastic-like	.	1.67884
Ca_21186	NAC domain-containing protein 72-like	.	-3.10479
Ca_21191	peptidyl-prolyl cis-trans isomerase CYP37, chloroplastic-like	2.83159	2.91698
Ca_21196	probable glutathione S-transferase-like	.	1.63076
Ca_21197	probable glutathione S-transferase-like	-2.58201	-1.7176
Ca_21204	uncharacterized protein LOC101496136	-20.3799	.
Ca_21249	uncharacterized protein LOC101499675	2.05764	2.21492
Ca_21266	rhodanese-like domain-containing protein 4, chloroplastic-like	.	1.85666
Ca_21344	gibberellin-regulated protein 4-like	5.0595	5.41446
Ca_21346	transcription factor HB29-like	.	2.35181
Ca_21371	uncharacterized GPI-anchored protein At1g27950-like	4.76446	2.77945
Ca_21386	serine carboxypeptidase-like 45-like	2.59336	3.63413
Ca_21401	uncharacterized protein LOC101497264	-1.95028	.
Ca_21449	germin-like protein subfamily 1 member 7-like	.	-6.06949
Ca_21462	putative GATA zinc finger domain-containing protein 25-like	2.45654	3.38331
Ca_21469	polygalacturonase At1g48100-like	21.924	7.4458
Ca_21511	probable pectate lyase 8-like	20.6387	19.1354
Ca_21512	probable pectate lyase 8-like	22.0931	20.5897
Ca_21526	uncharacterized protein At3g17950-like	19.831	.
Ca_21558	uncharacterized protein LOC101499176	21.4956	6.60888
Ca_21574	uncharacterized oxidoreductase At1g06690, chloroplastic-like	-1.75734	-1.59194
Ca_21576	transcription factor PIF4-like	-2.46923	-2.37588
Ca_21659	probable inactive receptor kinase At5g58300-like	5.37122	5.20468
Ca_21675	glutamyl-tRNA reductase 1, chloroplastic-like	.	1.85405
Ca_21696	heparanase-like protein 3-like	1.86347	2.14325
Ca_21706	serine/threonine-protein kinase Nek5-like	-1.68634	.
Ca_21707	Unknown protein	-20.2094	.
Ca_21708	uncharacterized protein LOC101492462	3.14197	3.49458
Ca_21709	carboxyl-terminal-processing protease-like	-4.8498	-5.38507
Ca_21778	anthocyanidin 5,3-O-glucosyltransferase-like	-1.91214	-3.36656
Ca_21807	non-hemolytic phospholipase C-like	.	2.19445
Ca_21892	Unknown protein	1.92254	2.84954
Ca_21896	Unknown protein	-22.2627	-19.6707
Ca_21908	uncharacterized protein LOC101497161	.	19.6322
Ca_21981	probable glycerophosphoryl diester phosphodiesterase 2-like	2.56156	2.42897
Ca_21984	uncharacterized protein LOC101490805	3.80087	3.82585
[truncated: 221 more rows]
