# Supplementary material for: Genetic Analysis of Partially Resistant and Susceptible Chickpea Cultivars in Response to Ascochyta rabiei Infection
Source: Int J Mol Sci. 2024 Jan 22;25(2):1360. doi: 10.3390/ijms25021360 (PMC10816841; doi:10.3390/ijms25021360)
Supplement: Supplementary file 1 [file ijms-25-01360-s001.zip › Updated reordered Supplementary Tables (ijms-2766409-proof 2)/Table S10.xlsx]

## Sheet: Sheet1
Table S10: Differentially expressed cytochrome P450 genes in response to Ascochyta blight in chickpea
Chickpea Gene ID	Defination	ICCV 96029			CDC Corinne			CDC Luna
		24 hpi	48 hpi	72 hpi	24 hpi	48 hpi	72 hpi	24 hpi	48 hpi
Ca_05757	cytochrome P450 86A2-like	3.17955	-	-	-2.56695	-	-5.9055	-2.92792	-4.35676
Ca_04534	cytochrome P450 704C1-like	2.41398	2.77983	-	-	1.88449	-	4.39609	5.0241
Ca_13864	cytochrome P450 71D9-like	-	18.6467	-	-	-	-	-	-
Ca_06289	cytochrome P450 71A24-like	-	3.66837	3.88751	-	-	2.33384	3.1141	3.43685
Ca_09990	cytochrome P450 84A1-like	-	2.83704	-	2.40655	2.16883	-	4.39464	4.28022
Ca_10571	cytochrome P450 82A3-like	-	2.53258	2.0672	-	-	-	2.59464	1.90153
Ca_08803	cytochrome P450 71A1-like	-	-	-	3.82212	2.02402	3.959	3.2511	3.34657
Ca_26619	cytochrome P450 monooxygenase	-	-	-	2.21615	-	3.00654	4.04263	3.78451
Ca_15917	cytochrome P450 83B1-like	-	-	-	-	20.7161	-	-	-
Ca_13863	cytochrome P450 71D10-like	-	-	-	-	-	3.00988	-	3.15687
Ca_17248	cytochrome P450 83B1-like	-	-	-	-	-	2.58402	-	4.2097
Ca_09603	cytochrome P450 750A1-like	-	-	-	-	-	2.20616	-	-
Ca_06291	cytochrome P450 71A26-like	-	-	-	-	-	1.9863	2.13985	2.4512
Ca_17610	cytochrome P450 78A3-like	-	-	-	-	-	-2.35401	-	-
Ca_18585	cytochrome P450 82A3-like	-	-	-	-	-	-	2.9022	3.09598
Ca_26807	cytochrome P450 83B1-like	-	-	-	-	-	-	2.48889	2.95609
Ca_10754	cytochrome P450 71B37-like	-	-	-	-	-	-	2.24279	2.78421
Ca_00181	cytochrome P450 89A2-like	-	-	-	-	-	-	2.03644	2.88719
Ca_01991	cytochrome P450 84A1-like	-	-	-	-	-	-	1.99597	1.99076
Ca_03562	cytochrome P450 734A1-like	-	-	-	-	-	-	1.83371	1.83536
Ca_19582	cytochrome P450 704C1-like	-	-	-	-	-	-	1.79805	-
Ca_08416	cytochrome P450 77A3-like	-	-	-	-	-	-	-1.98229	-2.28716
Ca_13740	cytochrome P450 86A2-like	-	-	-	-	-	-	-4.98948	-5.92227
