# Supplementary material for: Genetic Analysis of Partially Resistant and Susceptible Chickpea Cultivars in Response to Ascochyta rabiei Infection
Source: Int J Mol Sci. 2024 Jan 22;25(2):1360. doi: 10.3390/ijms25021360 (PMC10816841; doi:10.3390/ijms25021360)
Supplement: Supplementary file 1 [file ijms-25-01360-s001.zip › Updated reordered Supplementary Tables (ijms-2766409-proof 2)/Table S11.xlsx]

## Sheet: Sheet1
Table S11: List of primers used for qPCR analysis
Gene_ID	Annotation	Forward (5'-3')	Reverse (5'-3')
Ca_13537	NAC domain-containing protein 21/22-like [Cicer arietinum]	GGAGGGAAGGAGTGGTATTTC	TCCCTGTTGCCTTCCAATAC
Ca_12218	ethylene-responsive transcription factor ERF098-like [Cicer arietinum]	AGTACAGAGGAGTAAGGAGAAGG	GTTGAATGTACCAAGCCAAACTC
Ca_12221	ethylene-responsive transcription factor 1B-like [Cicer arietinum]	CAACAACAATACCCTTACGAATGAA	TGGATGACACTTCTTGTGACTC
Ca_00420	probable WRKY transcription factor 65-like [Cicer arietinum]	CTAGAAACCACCGCAACAATAAC	CCTCTCCAAGATCCGTAAATCTC
Ca_01237	hevein-like preproprotein (PR4) [Cicer arietinum]	GAGCACAGGAAACAGTGAGAA	CCTCTGCCATCTGTGTCTATTC
Ca_03023	probable calcium-binding protein CML18-like [Cicer arietinum]	CATGAACGGATTCGTGGAGTA	CGTCTCTATCCATCACCCTAAAC
Ca_03442	glutathione S-transferase PARB-like [Cicer arietinum]	CCAACACTACGATCAAGTAGCA	TGGCTTCATTCTCTTCCACAA
Ca_08525	brassinosteroid-regulated protein BRU1-like [Cicer arietinum]	ATGGCAGGAGAAGATTGAGATG	GTGGGTACACTCGAAAGGAAG
Act1	Actin	CCTGATGGACAGGTGATCAC	GGAACAGGACCTCTGGACATCT
Ef1α	Elongation factor	TCCACCACTTGGTCGTTTTG	CTTAATGACACCGACAGCAACAG
GAPDH	glyceraldehyde-3-phosphate dehydrogenase	CCAAGGTCAAGATCGGAATCA	CAAAGCCACTCTAGCAACCAAA
IF4a	Initiation factor	TGGACCAGAACACTAGGGACATT	AAACACGGGAAGACCCAGAA
