# Supplementary material for: Genetic Analysis of Partially Resistant and Susceptible Chickpea Cultivars in Response to Ascochyta rabiei Infection
Source: Int J Mol Sci. 2024 Jan 22;25(2):1360. doi: 10.3390/ijms25021360 (PMC10816841; doi:10.3390/ijms25021360)
Supplement: Supplementary file 1 [file ijms-25-01360-s001.zip › Updated reordered Supplementary Tables (ijms-2766409-proof 2)/Table S2.xlsx]

## Sheet: Sheet1
Table S1: Summary of Illumina sequencing and mapping of the chickpea transcriptome of ICCV 96029, CDC Corinne and CDC Luna, control (ininoculated) and ascochyta rabiei infeced samples at 24, 48 and 75 hpi
Sample	Read_length	Read_number	Raw data (bp)	Q30 (bp)	Q30 rate (%)	% Mapping (CDC Frontier v1.0)
ICCV96029-control	125	40708116	5088514500	4837860291	95.07	89.8
ICCV96029-24 hpi	125	70670224	8833778000	8380082314	94.86	87.7
ICCV96029-48 hpi	125	78168566	9771070750	9284759191	95.02	89.9
ICCV96029-72 hpi	125	81287512	10160939000	9640766196	94.88	87.8
CDC Corinne-control	125	37117082	4639635250	4409796270	95.05	89.4
CDC Corinne-24 hpi	125	73145024	9143128000	8670104895	94.83	88.2
CDC Corinne-48 hpi	125	79129416	9891177000	9401426022	95.05	89.3
CDC Corinne-72 hpi	125	78156842	9769605250	9255758076	94.74	88.2
CDC Luna-control	125	41840366	5230045750	4966110372	94.95	89.7
CDC Luna-24 hpi	125	74897222	9362152750	8882507351	94.88	88.6
CDC Luna-48 hpi	125	78832202	9854025250	9350663381	94.89	89.4
