# Supplementary material for: Genetic Analysis of Partially Resistant and Susceptible Chickpea Cultivars in Response to Ascochyta rabiei Infection
Source: Int J Mol Sci. 2024 Jan 22;25(2):1360. doi: 10.3390/ijms25021360 (PMC10816841; doi:10.3390/ijms25021360)
Supplement: Supplementary file 1 [file ijms-25-01360-s001.zip › Updated reordered Supplementary Tables (ijms-2766409-proof 2)/Table S3.xlsx]

## Sheet: Sheet1
Table S3: GO enrichment analysis of core-AR-responsive DEGs
GO term	Ontology	Description	Number in input list	Number in BG/Ref	p-value	FDR
GO:0050896	P	response to stimulus	180	4057	2.3e-20	4.2e-17
GO:0065007	P	biological regulation	118	4188	0.0019	0.039
GO:0006950	P	response to stress	103	2320	1.1e-11	3.3e-09
GO:0042221	P	response to chemical stimulus	97	2085	3.9e-12	1.8e-09
GO:0009628	P	response to abiotic stimulus	82	1471	3.4e-14	3.1e-11
GO:0051179	P	localization	72	1922	7.4e-06	0.00081
GO:0006810	P	transport	69	1846	1.2e-05	0.0011
GO:0051234	P	establishment of localization	69	1851	1.3e-05	0.0012
GO:0010033	P	response to organic substance	63	1342	2.2e-08	5e-06
GO:0009719	P	response to endogenous stimulus	46	1068	1.5e-05	0.0012
GO:0009416	P	response to light stimulus	45	596	3e-12	1.8e-09
GO:0009314	P	response to radiation	45	613	7.4e-12	2.7e-09
GO:0009725	P	response to hormone stimulus	41	982	8.3e-05	0.0042
GO:0042180	P	cellular ketone metabolic process	38	882	8.1e-05	0.0042
GO:0009791	P	post-embryonic development	36	705	4.2e-06	0.00055
GO:0051716	P	cellular response to stimulus	35	840	0.00028	0.01
GO:0006629	P	lipid metabolic process	35	841	0.00028	0.01
GO:0043436	P	oxoacid metabolic process	34	859	0.0008	0.021
GO:0019752	P	carboxylic acid metabolic process	34	859	0.0008	0.021
GO:0006082	P	organic acid metabolic process	34	860	0.00081	0.022
GO:0009607	P	response to biotic stimulus	33	638	8.1e-06	0.00084
GO:0051704	P	multi-organism process	32	776	0.00059	0.018
GO:0019748	P	secondary metabolic process	31	489	2.9e-07	5.5e-05
GO:0051707	P	response to other organism	31	599	1.5e-05	0.0012
GO:0065008	P	regulation of biological quality	31	665	9.6e-05	0.0047
GO:0006519	P	cellular amino acid and derivative metabolic process	31	682	0.00015	0.0067
GO:0006952	P	defense response	31	766	0.00095	0.024
GO:0009605	P	response to external stimulus	30	429	6.4e-08	1.3e-05
GO:0009266	P	response to temperature stimulus	28	485	5.9e-06	0.00073
GO:0034641	P	cellular nitrogen compound metabolic process	26	506	8e-05	0.0042
GO:0006979	P	response to oxidative stress	24	332	7.5e-07	0.00013
GO:0070887	P	cellular response to chemical stimulus	22	452	0.00055	0.017
GO:0006725	P	cellular aromatic compound metabolic process	21	399	0.00028	0.01
GO:0008610	P	lipid biosynthetic process	21	439	0.0009	0.023
GO:0032787	P	monocarboxylic acid metabolic process	20	408	0.00089	0.023
GO:0006575	P	cellular amino acid derivative metabolic process	19	315	0.0001	0.005
GO:0009611	P	response to wounding	18	197	8.6e-07	0.00013
GO:0019438	P	aromatic compound biosynthetic process	18	237	9.5e-06	0.00093
GO:0009409	P	response to cold	18	328	0.00046	0.015
GO:0042398	P	cellular amino acid derivative biosynthetic process	17	233	2.7e-05	0.0018
GO:0009743	P	response to carbohydrate stimulus	17	240	3.8e-05	0.0023
GO:0010035	P	response to inorganic substance	17	279	0.00021	0.0088
GO:0009639	P	response to red or far red light	16	210	2.8e-05	0.0018
GO:0006457	P	protein folding	15	275	0.0014	0.031
GO:0015979	P	photosynthesis	14	162	2.5e-05	0.0018
GO:0009698	P	phenylpropanoid metabolic process	14	175	5.4e-05	0.0031
GO:0009414	P	response to water deprivation	14	229	0.00072	0.02
GO:0009415	P	response to water	14	240	0.0011	0.027
GO:0009617	P	response to bacterium	14	247	0.0014	0.031
GO:0042545	P	cell wall modification	13	123	6.7e-06	0.00077
GO:0009699	P	phenylpropanoid biosynthetic process	13	141	2.6e-05	0.0018
GO:0009723	P	response to ethylene stimulus	13	199	0.00062	0.019
GO:0009751	P	response to salicylic acid stimulus	13	200	0.00065	0.019
GO:0055114	P	oxidation reduction	13	203	0.00074	0.02
GO:0009753	P	response to jasmonic acid stimulus	13	215	0.0012	0.029
GO:0042592	P	homeostatic process	13	216	0.0013	0.029
GO:0010200	P	response to chitin	12	151	0.00019	0.0081
GO:0019725	P	cellular homeostasis	12	174	0.00063	0.019
GO:0042742	P	defense response to bacterium	12	177	0.00073	0.02
GO:0010876	P	lipid localization	11	24	9.1e-11	2.4e-08
GO:0010114	P	response to red light	11	77	2.5e-06	0.00036
GO:0006869	P	lipid transport	11	163	0.0012	0.029
GO:0015849	P	organic acid transport	10	81	2.3e-05	0.0017
GO:0046942	P	carboxylic acid transport	10	81	2.3e-05	0.0017
GO:0009642	P	response to light intensity	9	90	0.00025	0.01
GO:0016054	P	organic acid catabolic process	9	98	0.00045	0.015
GO:0046395	P	carboxylic acid catabolic process	9	98	0.00045	0.015
GO:0009825	P	multidimensional cell growth	8	50	2.9e-05	0.0018
GO:0009637	P	response to blue light	8	69	0.00022	0.0089
GO:0048511	P	rhythmic process	8	75	0.00037	0.013
GO:0007623	P	circadian rhythm	8	75	0.00037	0.013
GO:0009664	P	plant-type cell wall organization	8	79	0.00051	0.016
GO:0000160	P	two-component signal transduction system (phosphorelay)	8	92	0.0013	0.029
GO:0009063	P	cellular amino acid catabolic process	7	47	0.00014	0.0063
GO:0009310	P	amine catabolic process	7	49	0.00017	0.0076
GO:0009827	P	plant-type cell wall modification	7	50	0.00019	0.0081
GO:0042542	P	response to hydrogen peroxide	7	53	0.00027	0.01
GO:0009644	P	response to high light intensity	7	57	0.0004	0.013
GO:0006865	P	amino acid transport	7	66	0.00088	0.023
GO:0015837	P	amine transport	7	67	0.00096	0.024
GO:0009813	P	flavonoid biosynthetic process	7	69	0.0011	0.027
GO:0009624	P	response to nematode	7	70	0.0012	0.029
GO:0045454	P	cell redox homeostasis	7	72	0.0014	0.031
GO:0009812	P	flavonoid metabolic process	7	78	0.0022	0.044
GO:0009110	P	vitamin biosynthetic process	7	78	0.0022	0.044
GO:0009831	P	plant-type cell wall modification during multidimensional cell growth	6	27	5.9e-05	0.0033
GO:0042547	P	cell wall modification during multidimensional cell growth	6	29	8.3e-05	0.0042
GO:0009828	P	plant-type cell wall loosening	6	40	0.0004	0.013
GO:0009404	P	toxin metabolic process	6	53	0.0015	0.032
GO:0009407	P	toxin catabolic process	6	53	0.0015	0.032
GO:0010218	P	response to far red light	6	57	0.0021	0.044
GO:0003824	F	catalytic activity	284	9638	2.8e-09	1.1e-06
GO:0030528	F	transcription regulator activity	76	2417	0.00086	0.025
GO:0016491	F	oxidoreductase activity	72	1463	2.9e-10	2.3e-07
GO:0043167	F	ion binding	70	2087	0.00026	0.01
GO:0043169	F	cation binding	70	2087	0.00026	0.01
GO:0003700	F	transcription factor activity	70	2173	0.00075	0.023
GO:0046872	F	metal ion binding	66	1997	0.00056	0.019
GO:0005215	F	transporter activity	61	1477	2.2e-06	0.00032
GO:0022857	F	transmembrane transporter activity	51	1128	1.4e-06	0.00027
GO:0022892	F	substrate-specific transporter activity	48	1059	2.7e-06	0.00032
GO:0022891	F	substrate-specific transmembrane transporter activity	41	908	1.6e-05	0.0013
GO:0022804	F	active transmembrane transporter activity	35	664	2.9e-06	0.00032
GO:0016798	F	hydrolase activity, acting on glycosyl bonds	28	526	2.4e-05	0.0015
GO:0009055	F	electron carrier activity	23	294	3.6e-07	9.2e-05
GO:0004553	F	hydrolase activity, hydrolyzing O-glycosyl compounds	23	476	0.00046	0.017
GO:0015291	F	secondary active transmembrane transporter activity	20	345	0.00012	0.005
GO:0004091	F	carboxylesterase activity	18	378	0.0021	0.048
GO:0019825	F	oxygen binding	17	255	7.7e-05	0.0037
GO:0016705	F	oxidoreductase activity, acting on paired donors, with incorporation or reduction of molecular oxygen	15	198	5.3e-05	0.0031
GO:0046906	F	tetrapyrrole binding	12	136	7.7e-05	0.0037
GO:0015294	F	solute:cation symporter activity	11	163	0.0012	0.033
GO:0015293	F	symporter activity	11	164	0.0013	0.033
GO:0005342	F	organic acid transmembrane transporter activity	10	78	1.7e-05	0.0013
GO:0046943	F	carboxylic acid transmembrane transporter activity	10	78	1.7e-05	0.0013
GO:0005275	F	amine transmembrane transporter activity	10	81	2.3e-05	0.0015
GO:0016667	F	oxidoreductase activity, acting on sulfur group of donors	9	109	0.00092	0.025
GO:0008509	F	anion transmembrane transporter activity	9	120	0.0017	0.043
GO:0005372	F	water transmembrane transporter activity	7	43	8.2e-05	0.0037
GO:0015250	F	water channel activity	7	43	8.2e-05	0.0037
GO:0015036	F	disulfide oxidoreductase activity	7	60	0.00053	0.018
GO:0015171	F	amino acid transmembrane transporter activity	7	64	0.00075	0.023
GO:0015035	F	protein disulfide oxidoreductase activity	6	46	0.00077	0.023
GO:0004364	F	glutathione transferase activity	6	57	0.0021	0.048
GO:0016168	F	chlorophyll binding	5	38	0.002	0.048
GO:0044464	C	cell part	460	15217	2.1e-20	4e-18
GO:0005623	C	cell	460	15217	2.1e-20	4e-18
GO:0005622	C	intracellular	263	9671	1.4e-05	0.00016
GO:0044424	C	intracellular part	257	9302	5.7e-06	7.5e-05
GO:0043226	C	organelle	228	8155	1.2e-05	0.00014
GO:0043229	C	intracellular organelle	227	8149	1.6e-05	0.00017
GO:0043227	C	membrane-bounded organelle	224	7622	4.3e-07	6.7e-06
GO:0043231	C	intracellular membrane-bounded organelle	223	7615	6e-07	9.1e-06
GO:0005737	C	cytoplasm	210	6822	3.9e-08	7e-07
GO:0044444	C	cytoplasmic part	194	6289	1.4e-07	2.4e-06
GO:0016020	C	membrane	163	4068	1.7e-14	1.3e-12
GO:0009536	C	plastid	129	2965	6.8e-14	4.3e-12
GO:0009507	C	chloroplast	122	2740	8e-14	4.3e-12
GO:0044422	C	organelle part	86	2562	4.9e-05	0.00049
GO:0044446	C	intracellular organelle part	85	2561	7.9e-05	0.00073
GO:0044435	C	plastid part	63	867	6.4e-16	6e-14
GO:0005886	C	plasma membrane	62	1456	7e-07	1e-05
GO:0044434	C	chloroplast part	58	746	6.1e-16	6e-14
GO:0044425	C	membrane part	52	1360	8.6e-05	0.00078
GO:0031090	C	organelle membrane	46	842	3.1e-08	5.9e-07
GO:0009579	C	thylakoid	36	376	9.5e-13	4.5e-11
GO:0031224	C	intrinsic to membrane	36	806	6.2e-05	0.00059
GO:0030312	C	external encapsulating structure	35	407	3.1e-11	7e-10
GO:0005618	C	cell wall	34	403	9.6e-11	2e-09
GO:0044436	C	thylakoid part	32	307	2.3e-12	9.5e-11
GO:0009534	C	chloroplast thylakoid	31	290	2.7e-12	1e-10
GO:0031976	C	plastid thylakoid	31	293	3.5e-12	1.2e-10
GO:0031984	C	organelle subcompartment	31	295	4.1e-12	1.3e-10
GO:0034357	C	photosynthetic membrane	29	273	1.6e-11	3.8e-10
GO:0042651	C	thylakoid membrane	28	244	6.8e-12	2e-10
GO:0009535	C	chloroplast thylakoid membrane	27	231	1.1e-11	2.8e-10
GO:0055035	C	plastid thylakoid membrane	27	231	1.1e-11	2.8e-10
GO:0009505	C	plant-type cell wall	23	254	3.1e-08	5.9e-07
GO:0031225	C	anchored to membrane	22	272	3.8e-07	6.2e-06
GO:0005773	C	vacuole	22	383	6.1e-05	0.00059
GO:0005576	C	extracellular region	21	285	2.8e-06	3.9e-05
GO:0009532	C	plastid stroma	21	322	1.6e-05	0.00017
GO:0009570	C	chloroplast stroma	19	249	5.1e-06	6.9e-05
GO:0009526	C	plastid envelope	17	331	0.0013	0.011
GO:0009941	C	chloroplast envelope	14	265	0.0026	0.021
GO:0048046	C	apoplast	13	182	0.00028	0.0024
GO:0031978	C	plastid thylakoid lumen	11	89	8.9e-06	0.00011
GO:0009543	C	chloroplast thylakoid lumen	11	89	8.9e-06	0.00011
GO:0031977	C	thylakoid lumen	11	95	1.6e-05	0.00017
GO:0031226	C	intrinsic to plasma membrane	8	74	0.00034	0.0029
GO:0010287	C	plastoglobule	8	81	0.0006	0.0049
GO:0030076	C	light-harvesting complex	6	31	0.00012	0.001
GO:0010598	C	NAD(P)H dehydrogenase complex (plastoquinone)	5	15	4.9e-05	0.00049
GO:0010319	C	stromule	5	49	0.0056	0.043
GO:0009705	C	plant-type vacuole membrane	5	51	0.0065	0.049
P	Biological Process
F	Molecular Function
C	Cellular Component
