# Supplementary material for: Genetic Analysis of Partially Resistant and Susceptible Chickpea Cultivars in Response to Ascochyta rabiei Infection
Source: Int J Mol Sci. 2024 Jan 22;25(2):1360. doi: 10.3390/ijms25021360 (PMC10816841; doi:10.3390/ijms25021360)
Supplement: Supplementary file 1 [file ijms-25-01360-s001.zip › Updated reordered Supplementary Tables (ijms-2766409-proof 2)/Table S4.xlsx]

## Sheet: KEGG Orthology (KO)
Table S5: KEGG Orthology (KO) and pathway description of DEGs in response to Ascochyta rabiei infection in chickpea
K numbers	Number of DEGs	KO term
ko:K00924	36	Transferases
ko:K09286	34	EREBP; EREBP-like factor
ko:K04733	33	IRAK4; interleukin-1 receptor-associated kinase 4 [EC:2.7.11.1]
ko:K01188	24	E3.2.1.21; beta-glucosidase [EC:3.2.1.21]
ko:K00430	18	E1.11.1.7; peroxidase [EC:1.11.1.7]
ko:K01051	17	E3.1.1.11; pectinesterase [EC:3.1.1.11]
ko:K00799	16	GST, gst; glutathione S-transferase [EC:2.5.1.18]
ko:K09422	16	MYBP; myb proto-oncogene protein, plant
ko:K00517	15	Bisphenol degradation
ko:K13448	14	CML; calcium-binding protein CML
ko:K14488	14	SAUR; SAUR family protein
ko:K14638	14	SLC15A3_4, PHT; solute carrier family 15 (peptide
ko:K00423	13	E1.10.3.3; L-ascorbate oxidase [EC:1.10.3.3]
ko:K07213	13	ATOX1, ATX1, copZ, golB; copper chaperone
ko:K13420	12	FLS2; LRR receptor-like serine
ko:K06892	12	F6H1; feruloyl-CoA ortho-hydroxylase [EC:1.14.11.-]
ko:K13418	12	SERK1; somatic embryogenesis receptor kinase 1 [EC:2.7.10.1 2.7.11.1]
ko:K13648	11	GAUT; alpha-1,4-galacturonosyltransferase [EC:2.4.1.43]
ko:K08235	11	E2.4.1.207; xyloglucan:xyloglucosyl transferase [EC:2.4.1.207]
ko:K09338	11	HD-ZIP; homeobox-leucine zipper protein
ko:K07408	10	CYP1A1; cytochrome P450 family 1 subfamily A polypeptide 1 [EC:1.14.14.1]
ko:K12309	10	GLB1, ELNR1; beta-galactosidase [EC:3.2.1.23]
ko:K13415	10	BRI1; protein brassinosteroid insensitive 1 [EC:2.7.10.1 2.7.11.1]
ko:K01183	9	E3.2.1.14; chitinase [EC:3.2.1.14]
ko:K03671	9	trxA; thioredoxin 1
ko:K12135	9	CO; zinc finger protein CONSTANS
ko:K17710	9	PTCD1; pentatricopeptide repeat domain-containing protein 1
ko:K01728	8	pel; pectate lyase [EC:4.2.2.2]
ko:K08243	8	PKR; Polyketide reductase
ko:K13424	8	WRKY33; WRKY transcription factor 33
ko:K16222	8	CDF1; Dof zinc finger protein DOF5.5
ko:K03327	8	TC.MATE, SLC47A, norM, mdtK, dinF; multidrug resistance protein, MATE family
ko:K03676	8	grxC, GLRX, GLRX2; glutaredoxin 3
ko:K13496	8	UGT73C; UDP-glucosyl transferase 73C [EC:2.4.1.-]
ko:K11254	7	H4; histone H4
ko:K12741	7	HNRNPA1_3; heterogeneous nuclear ribonucleoprotein A1
ko:K13030	7	UGT85B1; cyanohydrin beta-glucosyltransferase [EC:2.4.1.85]
ko:K13422	7	MYC2; transcription factor MYC2
ko:K14516	7	ERF1; ethylene-responsive transcription factor 1
ko:K15015	7	SLC32A, VGAT; solute carrier family 32 (vesicular inhibitory amino acid transporter)
ko:K16040	7	ROMT; trans-resveratrol di-O-methyltransferase [EC:2.1.1.240]
ko:K09419	7	HSFF; heat shock transcription factor, other eukaryote
ko:K09872	7	PIP; aquaporin PIP
ko:K10999	7	CESA; cellulose synthase A [EC:2.4.1.12]
ko:K14209	7	SLC36A, PAT; solute carrier family 36 (proton-coupled amino acid transporter)
ko:K01177	6	E3.2.1.2; beta-amylase [EC:3.2.1.2]
ko:K01210	6	E3.2.1.58; glucan 1,3-beta-glucosidase [EC:3.2.1.58]
ko:K01953	6	asnB, ASNS; asparagine synthase (glutamine-hydrolysing) [EC:6.3.5.4]
ko:K04077	6	groEL, HSPD1; chaperonin GroEL
ko:K07375	6	TUBB; tubulin beta
ko:K09755	6	CYP84A, F5H; ferulate-5-hydroxylase [EC:1.14.-.-]
ko:K11251	6	H2A; histone H2A
ko:K11294	6	NCL, NSR1; nucleolin
ko:K14493	6	GID1; gibberellin receptor GID1 [EC:3.-.-.-]
ko:K14494	6	DELLA; DELLA protein
ko:K01362	6	OVCH; ovochymase [EC:3.4.21.-]
ko:K03321	6	TC.SULP; sulfate permease, SulP family
ko:K08857	6	NEK1_4_5; NIMA (never in mitosis gene a)-related kinase 1
ko:K16286	6	EL5; E3 ubiquitin-protein ligase EL5 [EC:2.3.2.27]
ko:K00660	5	CHS; chalcone synthase [EC:2.3.1.74]
ko:K01206	5	FUCA; alpha-L-fucosidase [EC:3.2.1.51]
ko:K02717	5	psbP; photosystem II oxygen-evolving enhancer protein 2
ko:K03809	5	wrbA; NAD(P)H dehydrogenase (quinone) [EC:1.6.5.2]
ko:K08332	5	VAC8; vacuolar protein 8
ko:K11252	5	H2B; histone H2B
ko:K11253	5	H3; histone H3
ko:K13993	5	HSP20; HSP20 family protein
ko:K14431	5	TGA; transcription factor TGA
ko:K14492	5	ARR-A; two-component response regulator ARR-A family
ko:K15400	5	HHT1; omega-hydroxypalmitate O-feruloyl transferase [EC:2.3.1.188]
ko:K00224	5	: No such data.
ko:K03798	5	ftsH, hflB; cell division protease FtsH [EC:3.4.24.-]
ko:K07025	5	K07025; putative hydrolase of the HAD superfamily
ko:K08150	5	SLC2A13, ITR; MFS transporter, SP family, solute carrier family 2 (myo-inositol transporter), member 13
ko:K09873	5	TIP; aquaporin TIP
ko:K13680	5	CSLA; beta-mannan synthase [EC:2.4.1.32]
ko:K15268	5	eamA; O-acetylserine
ko:K16302	5	CNNM; metal transporter CNNM
ko:K00975	4	glgC; glucose-1-phosphate adenylyltransferase [EC:2.7.7.27]
ko:K01179	4	E3.2.1.4; endoglucanase [EC:3.2.1.4]
ko:K01213	4	E3.2.1.67; galacturan 1,4-alpha-galacturonidase [EC:3.2.1.67]
ko:K01569	4	oxdD; oxalate decarboxylase [EC:4.1.1.2]
ko:K01897	4	ACSL, fadD; long-chain acyl-CoA synthetase [EC:6.2.1.3]
ko:K05278	4	FLS; flavonol synthase [EC:1.14.11.23]
ko:K05282	4	E1.14.11.12; gibberellin 20-oxidase [EC:1.14.11.12]
ko:K05658	4	ABCB1, CD243; ATP-binding cassette, subfamily B (MDR
ko:K05666	4	ABCC2; ATP-binding cassette, subfamily C (CFTR
ko:K08139	4	HXT; MFS transporter, SP family, sugar:H+ symporter
ko:K09753	4	CCR; cinnamoyl-CoA reductase [EC:1.2.1.44]
ko:K09843	4	E1.14.13.93; (+)-abscisic acid 8'-hydroxylase [EC:1.14.13.93]
ko:K12126	4	PIF3; phytochrome-interacting factor 3
ko:K12133	4	LHY; MYB-related transcription factor LHY
ko:K13229	4	BX6; 2,4-dihydroxy-1,4-benzoxazin-3-one-glucoside dioxygenase [EC:1.14.20.2]
ko:K13263	4	IF7GT; isoflavone 7-O-glucosyltransferase [EC:2.4.1.170]
ko:K13449	4	PR1; pathogenesis-related protein 1
ko:K13457	4	RPM1, RPS3; disease resistance protein RPM1
ko:K13464	4	JAZ; jasmonate ZIM domain-containing protein
ko:K13939	4	FOL1; dihydroneopterin aldolase
ko:K14496	4	PYL; abscisic acid receptor PYR
ko:K14497	4	PP2C; protein phosphatase 2C [EC:3.1.3.16]
ko:K16225	4	WRKY52, RRS1; probable WRKY transcription factor 52
ko:K09264	4	K09264; MADS-box transcription factor, plant
ko:K09874	4	NIP; aquaporin NIP
ko:K10268	4	FBXL2_20; F-box and leucine-rich repeat protein 2
ko:K10395	4	KIF4_21_27; kinesin family member 4
ko:K11275	4	H1_5; histone H1
ko:K11593	4	ELF2C, AGO; eukaryotic translation initiation factor 2C
ko:K11982	4	RNF115_126; E3 ubiquitin-protein ligase RNF115
ko:K15109	4	SLC25A20_29, CACT, CACL, CRC1; solute carrier family 25 (mitochondrial carnitine
ko:K15382	4	SLC50A, SWEET; solute carrier family 50 (sugar transporter)
ko:K16297	4	SCPL-II; serine carboxypeptidase-like clade II [EC:3.4.16.-]
ko:K17422	4	MRPL41; large subunit ribosomal protein L41
ko:K17479	4	GRXCR1; glutaredoxin domain-containing cysteine-rich protein 1
ko:K00433	4	cpo; non-heme chloroperoxidase [EC:1.11.1.10]
ko:K01567	4	pdaA; peptidoglycan-N-acetylmuramic acid deacetylase [EC:3.5.1.-]
ko:K01802	4	E5.2.1.8; peptidylprolyl isomerase [EC:5.2.1.8]
ko:K03686	4	dnaJ; molecular chaperone DnaJ
ko:K04078	4	groES, HSPE1; chaperonin GroES
ko:K06900	4	K06900; uncharacterized protein
ko:K08234	4	yaeR; glyoxylase I family protein
ko:K08900	4	BCS1; mitochondrial chaperone BCS1
ko:K09060	4	GBF; plant G-box-binding factor
ko:K00012	3	UGDH, ugd; UDPglucose 6-dehydrogenase [EC:1.1.1.22]
ko:K00454	3	LOX2S; lipoxygenase [EC:1.13.11.12]
ko:K00695	3	E2.4.1.13; sucrose synthase [EC:2.4.1.13]
ko:K00847	3	E2.7.1.4, scrK; fructokinase [EC:2.7.1.4]
ko:K00873	3	PK, pyk; pyruvate kinase [EC:2.7.1.40]
ko:K00990	3	glnD; [protein-PII] uridylyltransferase [EC:2.7.7.59]
ko:K01054	3	MGLL; acylglycerol lipase [EC:3.1.1.23]
ko:K01176	3	AMY, amyA, malS; alpha-amylase [EC:3.2.1.1]
ko:K01563	3	dhaA; haloalkane dehalogenase [EC:3.8.1.5]
ko:K01674	3	cah; carbonic anhydrase [EC:4.2.1.1]
ko:K01792	3	E5.1.3.15; glucose-6-phosphate 1-epimerase [EC:5.1.3.15]
ko:K01859	3	E5.5.1.6; chalcone isomerase [EC:5.5.1.6]
ko:K01904	3	4CL; 4-coumarate--CoA ligase [EC:6.2.1.12]
ko:K02639	3	petF; ferredoxin
ko:K02866	3	RP-L10e, RPL10; large subunit ribosomal protein L10e
ko:K05280	3	E1.14.13.21; flavonoid 3'-monooxygenase [EC:1.14.13.21]
ko:K05349	3	bglX; beta-glucosidase [EC:3.2.1.21]
ko:K06617	3	E2.4.1.82; raffinose synthase [EC:2.4.1.82]
ko:K07195	3	EXOC7, EXO70; exocyst complex component 7
ko:K07374	3	TUBA; tubulin alpha
ko:K08488	3	STX7; syntaxin 7
ko:K08711	3	ABCG2.PDR, CDR1; ATP-binding cassette, subfamily G (WHITE), member 2, PDR
ko:K08901	3	psbQ; photosystem II oxygen-evolving enhancer protein 3
ko:K09571	3	FKBP4_5; FK506-binding protein 4
ko:K10352	3	MYH; myosin heavy chain
ko:K10775	3	PAL; phenylalanine ammonia-lyase [EC:4.3.1.24]
ko:K11818	3	CYP83B1; cytochrome P450 family 83 subfamily B polypeptide 1 [EC:1.14.-.-]
ko:K11866	3	STAMBP, AMSH; STAM-binding protein [EC:3.4.19.12]
ko:K12129	3	PRR7; pseudo-response regulator 7
ko:K13248	3	PHOSPHO2; pyridoxal phosphate phosphatase PHOSPHO2 [EC:3.1.3.74]
ko:K13425	3	WRKY22; WRKY transcription factor 22
ko:K13428	3	EFR; LRR receptor-like serine
ko:K13730	3	inlA; internalin A
ko:K14490	3	AHP; histidine-containing phosphotransfer peotein
ko:K14510	3	CTR1; serine
ko:K14985	3	CYP18A1; 26-hydroxylase [EC:1.14.-.-]
ko:K15397	3	KCS; 3-ketoacyl-CoA synthase [EC:2.3.1.199]
ko:K15403	3	ACE, HTH; fatty acid omega-hydroxy dehydrogenase [EC:1.1.-.-]
ko:K16055	3	TPS; trehalose 6-phosphate synthase
ko:K16223	3	FT; protein FLOWERING LOCUS T
ko:K00309	3	: No such data.
ko:K00540	3	: No such data.
ko:K00666	3	K00666; fatty-acyl-CoA synthase [EC:6.2.1.-]
ko:K07766	3	E3.6.1.52; diphosphoinositol-polyphosphate diphosphatase [EC:3.6.1.52]
ko:K08237	3	E2.4.1.218; hydroquinone glucosyltransferase [EC:2.4.1.218]
ko:K08867	3	WNK, PRKWNK; WNK lysine deficient protein kinase [EC:2.7.11.1]
ko:K08869	3	ADCK, ABC1; aarF domain-containing kinase
ko:K09228	3	KRAB; KRAB domain-containing zinc finger protein
ko:K10257	3	FAD3, FAD7, FAD8, desB; acyl-lipid omega-3 desaturase [EC:1.14.19.25 1.14.19.35 1.14.19.36]
ko:K10406	3	KIFC2_3; kinesin family member C2
ko:K10436	3	MAPRE; microtubule-associated protein, RP
ko:K10863	3	APTX; aprataxin [EC:3.-.-.-]
ko:K11498	3	CENPE; centromeric protein E
ko:K13195	3	CIRBP; cold-inducible RNA-binding protein
ko:K13947	3	PIN; auxin efflux carrier family
ko:K14611	3	SLC23A1_2, SVCT1_2; solute carrier family 23 (nucleobase transporter), member 1
ko:K15172	3	SUPT5H, SPT5; transcription elongation factor SPT5
ko:K15283	3	SLC35E1; solute carrier family 35, member E1
ko:K15285	3	SLC35E3; solute carrier family 35, member E3
ko:K16281	3	RHA1; RING-H2 zinc finger protein RHA1
ko:K16290	3	XCP; xylem cysteine proteinase [EC:3.4.22.-]
ko:K17506	3	PPM1L, PP2CE; protein phosphatase 1L [EC:3.1.3.16]
ko:K00020	2	mmsB, HIBADH; 3-hydroxyisobutyrate dehydrogenase [EC:1.1.1.31]
ko:K00029	2	E1.1.1.40, maeB; malate dehydrogenase (oxaloacetate-decarboxylating)(NADP+) [EC:1.1.1.40]
ko:K00058	2	serA, PHGDH; D-3-phosphoglycerate dehydrogenase [EC:1.1.1.95]
ko:K00059	2	fabG; 3-oxoacyl-[acyl-carrier protein] reductase [EC:1.1.1.100]
ko:K00083	2	E1.1.1.195; cinnamyl-alcohol dehydrogenase [EC:1.1.1.195]
ko:K00121	2	frmA, ADH5, adhC; S-(hydroxymethyl)glutathione dehydrogenase
ko:K00128	2	ALDH; aldehyde dehydrogenase (NAD+) [EC:1.2.1.3]
ko:K00208	2	fabI; enoyl-[acyl-carrier protein] reductase I [EC:1.3.1.9 1.3.1.10]
ko:K00232	2	E1.3.3.6, ACOX1, ACOX3; acyl-CoA oxidase [EC:1.3.3.6]
ko:K00318	2	PRODH; proline dehydrogenase [EC:1.5.-.-]
ko:K00366	2	nirA; ferredoxin-nitrite reductase [EC:1.7.7.1]
ko:K00469	2	MIOX; inositol oxygenase [EC:1.13.99.1]
ko:K00475	2	E1.14.11.9; naringenin 3-dioxygenase [EC:1.14.11.9]
ko:K00514	2	ZDS, crtQ; zeta-carotene desaturase [EC:1.3.5.6]
ko:K00522	2	FTH1; ferritin heavy chain [EC:1.16.3.2]
ko:K00558	2	DNMT1, dcm; DNA (cytosine-5)-methyltransferase 1 [EC:2.1.1.37]
ko:K00688	2	PYG, glgP; glycogen phosphorylase [EC:2.4.1.1]
ko:K00703	2	glgA; starch synthase [EC:2.4.1.21]
ko:K00789	2	metK; S-adenosylmethionine synthetase [EC:2.5.1.6]
ko:K00826	2	E2.6.1.42, ilvE; branched-chain amino acid aminotransferase [EC:2.6.1.42]
ko:K00827	2	AGXT2; alanine-glyoxylate transaminase
ko:K01078	2	E3.1.3.2; acid phosphatase [EC:3.1.3.2]
ko:K01099	2	INPP5B_F; inositol polyphosphate 5-phosphatase INPP5B
ko:K01101	2	E3.1.3.41; 4-nitrophenyl phosphatase [EC:3.1.3.41]
ko:K01114	2	plcC; phospholipase C [EC:3.1.4.3]
ko:K01184	2	E3.2.1.15; polygalacturonase [EC:3.2.1.15]
ko:K01193	2	INV, sacA; beta-fructofuranosidase [EC:3.2.1.26]
ko:K01246	2	tag; DNA-3-methyladenine glycosylase I [EC:3.2.2.20]
ko:K01285	2	PRCP; lysosomal Pro-X carboxypeptidase [EC:3.4.16.2]
ko:K01363	2	CTSB; cathepsin B [EC:3.4.22.1]
ko:K01369	2	LGMN; legumain [EC:3.4.22.34]
ko:K01373	2	CTSF; cathepsin F [EC:3.4.22.41]
ko:K01602	2	rbcS; ribulose-bisphosphate carboxylase small chain [EC:4.1.1.39]
ko:K01640	2	E4.1.3.4, HMGCL, hmgL; hydroxymethylglutaryl-CoA lyase [EC:4.1.3.4]
ko:K01673	2	cynT, can; carbonic anhydrase [EC:4.2.1.1]
ko:K01779	2	racD; aspartate racemase [EC:5.1.1.13]
ko:K01784	2	galE, GALE; UDP-glucose 4-epimerase [EC:5.1.3.2]
ko:K01838	2	pgmB; beta-phosphoglucomutase [EC:5.4.2.6]
ko:K01858	2	INO1, ISYNA1; myo-inositol-1-phosphate synthase [EC:5.5.1.4]
ko:K01951	2	guaA, GMPS; GMP synthase (glutamine-hydrolysing) [EC:6.3.5.2]
ko:K02291	2	crtB; phytoene synthase [EC:2.5.1.32]
ko:K03094	2	SKP1, CBF3D; S-phase kinase-associated protein 1
ko:K03146	2	THI4, THI1; thiamine thiazole synthase
ko:K03283	2	HSPA1_8; heat shock 70kDa protein 1
ko:K03363	2	CDC20; cell division cycle 20, cofactor of APC complex
ko:K03386	2	PRDX2_4, ahpC; peroxiredoxin (alkyl hydroperoxide reductase subunit C) [EC:1.11.1.15]
ko:K03531	2	ftsZ; cell division protein FtsZ
ko:K03539	2	RPP1, RPP30; ribonuclease P
ko:K03857	2	PIGA, GPI3; phosphatidylinositol glycan, class A [EC:2.4.1.198]
ko:K03885	2	ndh; NADH dehydrogenase [EC:1.6.99.3]
ko:K04392	2	RAC1; Ras-related C3 botulinum toxin substrate 1
ko:K05277	2	E1.14.11.19; leucoanthocyanidin dioxygenase [EC:1.14.11.19]
ko:K05279	2	E2.1.1.76; flavonol 3-O-methyltransferase [EC:2.1.1.76]
ko:K05681	2	ABCG2, CD338; ATP-binding cassette, subfamily G (WHITE), member 2
ko:K05868	2	CCNB; cyclin B
ko:K05906	2	PCYOX1, FCLY; prenylcysteine oxidase
ko:K05929	2	E2.1.1.103, NMT; phosphoethanolamine N-methyltransferase [EC:2.1.1.103]
ko:K05933	2	E1.14.17.4; aminocyclopropanecarboxylate oxidase [EC:1.14.17.4]
ko:K06627	2	CCNA; cyclin A
ko:K06636	2	SMC1; structural maintenance of chromosome 1
ko:K06688	2	UBE2C, UBC11; ubiquitin-conjugating enzyme E2 C [EC:2.3.2.23]
ko:K06689	2	UBE2D, UBC4, UBC5; ubiquitin-conjugating enzyme E2 D [EC:2.3.2.23]
ko:K07562	2	NMD3; nonsense-mediated mRNA decay protein 3
ko:K07889	2	RAB5C; Ras-related protein Rab-5C
ko:K08081	2	TR1; tropinone reductase I [EC:1.1.1.206]
ko:K08241	2	E2.1.1.141; jasmonate O-methyltransferase [EC:2.1.1.141]
ko:K08486	2	STX1B_2_3; syntaxin 1B
ko:K08770	2	UBC; ubiquitin C
ko:K08908	2	LHCA2; light-harvesting complex I chlorophyll a
ko:K09487	2	HSP90B, TRA1; heat shock protein 90kDa beta
ko:K09490	2	HSPA5, BIP; heat shock 70kDa protein 5
ko:K09838	2	ZEP, ABA1; zeaxanthin epoxidase [EC:1.14.13.90]
ko:K10418	2	DYNLL; dynein light chain LC8-type
ko:K10421	2	CLIP1, RSN; CAP-Gly domain-containing linker protein 1
ko:K10581	2	UBE2O; ubiquitin-conjugating enzyme E2 O [EC:2.3.2.24]
ko:K10666	2	RNF5; E3 ubiquitin-protein ligase RNF5 [EC:2.3.2.27]
ko:K10712	2	ADO; cysteamine dioxygenase [EC:1.13.11.19]
ko:K10802	2	HMGB1; high mobility group protein B1
ko:K10882	2	EME1, MMS4; crossover junction endonuclease EME1 [EC:3.1.22.-]
ko:K12130	2	PRR5; pseudo-response regulator 5
ko:K12191	2	CHMP2A; charged multivesicular body protein 2A
ko:K12373	2	HEXA_B; hexosaminidase [EC:3.2.1.52]
ko:K12486	2	SMAP; stromal membrane-associated protein
ko:K13065	2	E2.3.1.133, HCT; shikimate O-hydroxycinnamoyltransferase [EC:2.3.1.133]
ko:K13071	2	PAO, ACD1; pheophorbide a oxygenase [EC:1.14.15.17]
ko:K13257	2	CYP93C; 2-hydroxyisoflavanone synthase [EC:1.14.13.136]
ko:K13341	2	PEX7, PTS2R; peroxin-7
ko:K13356	2	FAR; alcohol-forming fatty acyl-CoA reductase [EC:1.2.1.84]
ko:K13379	2	RGP, UTM; reversibly glycosylated polypeptide
ko:K13416	2	BAK1; brassinosteroid insensitive 1-associated receptor kinase 1 [EC:2.7.10.1 2.7.11.1]
ko:K13946	2	AUX1, LAX; auxin influx carrier (AUX1 LAX family)
ko:K14156	2	CHK; choline
ko:K14207	2	SLC38A2, SNAT2; solute carrier family 38 (sodium-coupled neutral amino acid transporter), member 2
ko:K14329	2	ACT; agmatine coumaroyltransferase [EC:2.3.1.64 2.3.1.-]
ko:K14432	2	ABF; ABA responsive element binding factor
ko:K14484	2	IAA; auxin-responsive protein IAA
ko:K14491	2	ARR-B; two-component response regulator ARR-B family
ko:K14498	2	SNRK2; serine
ko:K14505	2	CYCD3; cyclin D3, plant
ko:K14574	2	SDO1, SBDS; ribosome maturation protein SDO1
ko:K15040	2	VDAC2; voltage-dependent anion channel protein 2
ko:K15095	2	E1.1.1.208; (+)-neomenthol dehydrogenase [EC:1.1.1.208]
ko:K15398	2	CYP86A4S; fatty acid omega-hydroxylase [EC:1.14.-.-]
ko:K15404	2	K15404, CER1; aldehyde decarbonylase [EC:4.1.99.5]
ko:K15717	2	K15717; prostamide
ko:K15718	2	LOX1_5; linoleate 9S-lipoxygenase [EC:1.13.11.58]
ko:K15920	2	XYL4; beta-D-xylosidase 4 [EC:3.2.1.37]
ko:K15923	2	AXY8, FUC95A, afcA; alpha-L-fucosidase 2 [EC:3.2.1.51]
ko:K16221	2	TCP21, CHE; transcription factor TCP21 (protein CCA1 HIKING EXPEDITION)
ko:K16675	2	ZDHHC9_14_18; palmitoyltransferase ZDHHC9
ko:K16818	2	DAD1; phospholipase A1 [EC:3.1.1.32]
ko:K00344	2	qor, CRYZ; NADPH2:quinone reductase [EC:1.6.5.5]
ko:K00574	2	cfa; cyclopropane-fatty-acyl-phospholipid synthase [EC:2.1.1.79]
ko:K00676	2	: No such data.
ko:K01102	2	PDP; pyruvate dehydrogenase phosphatase [EC:3.1.3.43]
ko:K01175	2	ybfF; esterase [EC:3.1.-.-]
ko:K01537	2	E3.6.3.8; Ca2+-transporting ATPase [EC:3.6.3.8]
ko:K02078	2	acpP; acyl carrier protein
ko:K02355	2	fusA, GFM, EFG; elongation factor G
ko:K03086	2	SIG1, rpoD; RNA polymerase primary sigma factor
ko:K03255	2	TIF31, CLU1; protein TIF31
ko:K03294	2	TC.APA; basic amino acid
ko:K03319	2	TC.DASS; divalent anion:Na+ symporter, DASS family
ko:K03320	2	amt, AMT, MEP; ammonium transporter, Amt family
ko:K03768	2	PPIB, ppiB; peptidyl-prolyl cis-trans isomerase B (cyclophilin B) [EC:5.2.1.8]
ko:K04755	2	fdx; ferredoxin, 2Fe-2S
ko:K05337	2	fer; ferredoxin
ko:K05387	2	GRIP; glutamate receptor, ionotropic, plant
ko:K06149	2	uspA; universal stress protein A
ko:K06867	2	K06867; uncharacterized protein
ko:K07088	2	K07088; uncharacterized protein
ko:K07119	2	K07119; uncharacterized protein
ko:K07182	2	K07182; CBS domain-containing protein
ko:K07442	2	TRM61, GCD14; tRNA (adenine57-N1
ko:K07760	2	CDK; cyclin-dependent kinase [EC:2.7.11.22]
ko:K08051	2	PLEKHA8, FAPP2; pleckstrin homology domain containing family A member 8
ko:K08145	2	SLC2A8, GLUT8; MFS transporter, SP family, solute carrier family 2 (facilitated glucose transporter), member 8
ko:K08176	2	PHO84; MFS transporter, PHS family, inorganic phosphate transporter
ko:K08193	2	SLC17A; MFS transporter, ACS family, solute carrier family 17 (sodium-dependent inorganic phosphate cotransporter), other
ko:K08282	2	E2.7.11.1; non-specific serine
ko:K08286	2	E2.7.11.-; protein-serine
ko:K09287	2	RAV; RAV-like factor
ko:K10355	2	ACTF; actin, other eukaryote
ko:K10357	2	MYO5; myosin V
ko:K10398	2	KIF11, EG5; kinesin family member 11
ko:K10405	2	KIFC1; kinesin family member C1
ko:K10635	2	RNF111; E3 ubiquitin-protein ligase Arkadia [EC:2.3.2.27]
ko:K10658	2	MARCH3; E3 ubiquitin-protein ligase MARCH3 [EC:2.3.2.27]
ko:K10667	2	RNF8; E3 ubiquitin-protein ligase RNF8 [EC:2.3.2.27]
ko:K12951	2	ctpD; cation-transporting P-type ATPase D [EC:3.6.3.-]
ko:K13051	2	iaaA, ASRGL1; beta-aspartyl-peptidase (threonine type) [EC:3.4.19.5]
ko:K13076	2	SLD; Delta8-fatty-acid desaturase [EC:1.14.19.4]
ko:K13148	2	CPSF3L, INTS11; integrator complex subunit 11 [EC:3.1.27.-]
ko:K13161	2	HNRNPR; heterogeneous nuclear ribonucleoprotein R
ko:K14794	2	RRP12; ribosomal RNA-processing protein 12
ko:K15032	2	MTERFD; mTERF domain-containing protein, mitochondrial
ko:K15104	2	SLC25A11, OGC; solute carrier family 25 (mitochondrial oxoglutarate transporter), member 11
ko:K15286	2	SLC35E4; solute carrier family 35, member E4
ko:K15378	2	SLC45A1_2_4; solute carrier family 45, member 1
ko:K15455	2	DPH3, KTI11; diphthamide biosynthesis protein 3
ko:K16292	2	CEP, CYSEP; KDEL-tailed cysteine endopeptidase [EC:3.4.22.-]
ko:K16296	2	SCPL-I; serine carboxypeptidase-like clade I [EC:3.4.16.-]
ko:K16732	2	PRC1; protein regulator of cytokinesis 1
ko:K16812	2	TPX2; targeting protein for Xklp2
ko:K17356	2	TSPAN13_31; tetraspanin-13
ko:K17525	2	CHID1; chitinase domain-containing protein 1
ko:K17609	2	NXN; nucleoredoxin [EC:1.8.1.8]
ko:K17613	2	CABIN1; calcineurin-binding protein cabin-1
ko:K17616	2	CTDSPL2; CTD small phosphatase-like protein 2 [EC:3.1.3.-]
ko:K00001	1	E1.1.1.1, adh; alcohol dehydrogenase [EC:1.1.1.1]
ko:K00002	1	AKR1A1, adh; alcohol dehydrogenase (NADP+) [EC:1.1.1.2]
ko:K00021	1	HMGCR; hydroxymethylglutaryl-CoA reductase (NADPH) [EC:1.1.1.34]
ko:K00025	1	MDH1; malate dehydrogenase [EC:1.1.1.37]
ko:K00026	1	MDH2; malate dehydrogenase [EC:1.1.1.37]
ko:K00099	1	dxr; 1-deoxy-D-xylulose-5-phosphate reductoisomerase [EC:1.1.1.267]
ko:K00130	1	betB, gbsA; betaine-aldehyde dehydrogenase [EC:1.2.1.8]
ko:K00131	1	gapN; glyceraldehyde-3-phosphate dehydrogenase (NADP+) [EC:1.2.1.9]
ko:K00134	1	GAPDH, gapA; glyceraldehyde 3-phosphate dehydrogenase [EC:1.2.1.12]
ko:K00166	1	BCKDHA, bkdA1; 2-oxoisovalerate dehydrogenase E1 component alpha subunit [EC:1.2.4.4]
ko:K00218	1	E1.3.1.33, por; protochlorophyllide reductase [EC:1.3.1.33]
ko:K00249	1	ACADM, acd; acyl-CoA dehydrogenase [EC:1.3.8.7]
ko:K00261	1	GLUD1_2, gdhA; glutamate dehydrogenase (NAD(P)+) [EC:1.4.1.3]
ko:K00279	1	CKX; cytokinin dehydrogenase [EC:1.5.99.12]
ko:K00281	1	GLDC, gcvP; glycine dehydrogenase [EC:1.4.4.2]
ko:K00287	1	folA; dihydrofolate reductase [EC:1.5.1.3]
ko:K00297	1	metF, MTHFR; methylenetetrahydrofolate reductase (NADPH) [EC:1.5.1.20]
ko:K00326	1	E1.6.2.2; cytochrome-b5 reductase [EC:1.6.2.2]
ko:K00382	1	DLD, lpd, pdhD; dihydrolipoamide dehydrogenase [EC:1.8.1.4]
ko:K00387	1	SUOX; sulfite oxidase [EC:1.8.3.1]
ko:K00422	1	E1.10.3.1; polyphenol oxidase [EC:1.10.3.1]
ko:K00434	1	E1.11.1.11; L-ascorbate peroxidase [EC:1.11.1.11]
ko:K00451	1	HGD, hmgA; homogentisate 1,2-dioxygenase [EC:1.13.11.5]
ko:K00485	1	FMO; dimethylaniline monooxygenase (N-oxide forming) [EC:1.14.13.8]
ko:K00487	1	CYP73A; trans-cinnamate 4-monooxygenase [EC:1.14.13.11]
ko:K00507	1	SCD, desC; stearoyl-CoA desaturase (Delta-9 desaturase) [EC:1.14.19.1]
ko:K00547	1	mmuM, BHMT2; homocysteine S-methyltransferase [EC:2.1.1.10]
ko:K00549	1	metE; 5-methyltetrahydropteroyltriglutamate--homocysteine methyltransferase [EC:2.1.1.14]
ko:K00587	1	ICMT, STE14; protein-S-isoprenylcysteine O-methyltransferase [EC:2.1.1.100]
ko:K00588	1	E2.1.1.104; caffeoyl-CoA O-methyltransferase [EC:2.1.1.104]
ko:K00600	1	glyA, SHMT; glycine hydroxymethyltransferase [EC:2.1.2.1]
ko:K00616	1	E2.2.1.2, talA, talB; transaldolase [EC:2.2.1.2]
ko:K00626	1	E2.3.1.9, atoB; acetyl-CoA C-acetyltransferase [EC:2.3.1.9]
ko:K00627	1	DLAT, aceF, pdhC; pyruvate dehydrogenase E2 component (dihydrolipoamide acetyltransferase) [EC:2.3.1.12]
ko:K00648	1	fabH; 3-oxoacyl-[acyl-carrier-protein] synthase III [EC:2.3.1.180]
ko:K00681	1	ggt; gamma-glutamyltranspeptidase
ko:K00696	1	E2.4.1.14; sucrose-phosphate synthase [EC:2.4.1.14]
ko:K00699	1	UGT; glucuronosyltransferase [EC:2.4.1.17]
ko:K00700	1	GBE1, glgB; 1,4-alpha-glucan branching enzyme [EC:2.4.1.18]
ko:K00705	1	malQ; 4-alpha-glucanotransferase [EC:2.4.1.25]
ko:K00717	1	FUT8; glycoprotein 6-alpha-L-fucosyltransferase [EC:2.4.1.68]
ko:K00728	1	POMT; dolichyl-phosphate-mannose-protein mannosyltransferase [EC:2.4.1.109]
ko:K00759	1	APRT, apt; adenine phosphoribosyltransferase [EC:2.4.2.7]
ko:K00763	1	pncB, NAPRT1; nicotinate phosphoribosyltransferase [EC:6.3.4.21]
ko:K00764	1	purF, PPAT; amidophosphoribosyltransferase [EC:2.4.2.14]
ko:K00797	1	speE, SRM; spermidine synthase [EC:2.5.1.16]
ko:K00815	1	TAT; tyrosine aminotransferase [EC:2.6.1.5]
ko:K00819	1	rocD, OAT; ornithine--oxo-acid transaminase [EC:2.6.1.13]
ko:K00857	1	tdk, TK; thymidine kinase [EC:2.7.1.21]
ko:K00861	1	RFK, FMN1; riboflavin kinase [EC:2.7.1.26]
ko:K00876	1	udk, UCK; uridine kinase [EC:2.7.1.48]
ko:K00889	1	PIP5K; 1-phosphatidylinositol-4-phosphate 5-kinase [EC:2.7.1.68]
ko:K00891	1	E2.7.1.71, aroK, aroL; shikimate kinase [EC:2.7.1.71]
ko:K00895	1	pfp, PFP; diphosphate-dependent phosphofructokinase [EC:2.7.1.90]
ko:K00899	1	mtnK; 5-methylthioribose kinase [EC:2.7.1.100]
ko:K00940	1	ndk, NME; nucleoside-diphosphate kinase [EC:2.7.4.6]
ko:K00942	1	E2.7.4.8, gmk; guanylate kinase [EC:2.7.4.8]
ko:K00951	1	relA; GTP pyrophosphokinase [EC:2.7.6.5]
ko:K00966	1	GMPP; mannose-1-phosphate guanylyltransferase [EC:2.7.7.13]
ko:K01046	1	E3.1.1.3; triacylglycerol lipase [EC:3.1.1.3]
ko:K01047	1	PLA2G, SPLA2; secretory phospholipase A2 [EC:3.1.1.4]
ko:K01052	1	LIPA; lysosomal acid lipase
ko:K01057	1	PGLS, pgl, devB; 6-phosphogluconolactonase [EC:3.1.1.31]
ko:K01061	1	E3.1.1.45; carboxymethylenebutenolidase [EC:3.1.1.45]
ko:K01081	1	E3.1.3.5; 5'-nucleotidase [EC:3.1.3.5]
ko:K01087	1	otsB; trehalose 6-phosphate phosphatase [EC:3.1.3.12]
ko:K01115	1	PLD1_2; phospholipase D1
ko:K01126	1	E3.1.4.46, glpQ, ugpQ; glycerophosphoryl diester phosphodiesterase [EC:3.1.4.46]
ko:K01191	1	E3.2.1.24; alpha-mannosidase [EC:3.2.1.24]
ko:K01196	1	AGL; glycogen debranching enzyme [EC:2.4.1.25 3.2.1.33]
ko:K01209	1	abfA; alpha-N-arabinofuranosidase [EC:3.2.1.55]
ko:K01229	1	LCT; lactase-phlorizin hydrolase [EC:3.2.1.108 3.2.1.62]
ko:K01251	1	E3.3.1.1, ahcY; adenosylhomocysteinase [EC:3.3.1.1]
ko:K01366	1	CTSH; cathepsin H [EC:3.4.22.16]
ko:K01392	1	THOP1; thimet oligopeptidase [EC:3.4.24.15]
ko:K01433	1	purU; formyltetrahydrofolate deformylase [EC:3.5.1.10]
ko:K01469	1	OPLAH, OXP1, oplAH; 5-oxoprolinase (ATP-hydrolysing) [EC:3.5.2.9]
ko:K01489	1	cdd, CDA; cytidine deaminase [EC:3.5.4.5]
ko:K01520	1	dut, DUT; dUTP pyrophosphatase [EC:3.6.1.23]
ko:K01535	1	PMA1, PMA2; H+-transporting ATPase [EC:3.6.3.6]
ko:K01568	1	PDC, pdc; pyruvate decarboxylase [EC:4.1.1.1]
ko:K01590	1	hdc, HDC; histidine decarboxylase [EC:4.1.1.22]
ko:K01592	1	E4.1.1.25; tyrosine decarboxylase [EC:4.1.1.25]
ko:K01599	1	hemE, UROD; uroporphyrinogen decarboxylase [EC:4.1.1.37]
ko:K01611	1	speD, AMD1; S-adenosylmethionine decarboxylase [EC:4.1.1.50]
ko:K01626	1	E2.5.1.54, aroF, aroG, aroH; 3-deoxy-7-phosphoheptulonate synthase [EC:2.5.1.54]
ko:K01634	1	SGPL1, DPL1; sphinganine-1-phosphate aldolase [EC:4.1.2.27]
ko:K01648	1	ACLY; ATP citrate (pro-S)-lyase [EC:2.3.3.8]
ko:K01661	1	menB; naphthoate synthase [EC:4.1.3.36]
ko:K01689	1	ENO, eno; enolase [EC:4.2.1.11]
ko:K01692	1	paaF, echA; enoyl-CoA hydratase [EC:4.2.1.17]
ko:K01719	1	hemD, UROS; uroporphyrinogen-III synthase [EC:4.2.1.75]
ko:K01723	1	AOS; hydroperoxide dehydratase [EC:4.2.1.92]
ko:K01738	1	cysK; cysteine synthase A [EC:2.5.1.47]
ko:K01759	1	GLO1, gloA; lactoylglutathione lyase [EC:4.4.1.5]
ko:K01761	1	E4.4.1.11; methionine-gamma-lyase [EC:4.4.1.11]
ko:K01778	1	dapF; diaminopimelate epimerase [EC:5.1.1.7]
ko:K01807	1	rpiA; ribose 5-phosphate isomerase A [EC:5.3.1.6]
ko:K01834	1	PGAM, gpmA; 2,3-bisphosphoglycerate-dependent phosphoglycerate mutase [EC:5.4.2.11]
ko:K01835	1	pgm; phosphoglucomutase [EC:5.4.2.2]
ko:K01845	1	hemL; glutamate-1-semialdehyde 2,1-aminomutase [EC:5.4.3.8]
ko:K01853	1	E5.4.99.8; cycloartenol synthase [EC:5.4.99.8]
ko:K01856	1	catB; muconate cycloisomerase [EC:5.5.1.1]
ko:K01866	1	YARS, tyrS; tyrosyl-tRNA synthetase [EC:6.1.1.1]
ko:K01870	1	IARS, ileS; isoleucyl-tRNA synthetase [EC:6.1.1.5]
ko:K01873	1	VARS, valS; valyl-tRNA synthetase [EC:6.1.1.9]
ko:K01875	1	SARS, serS; seryl-tRNA synthetase [EC:6.1.1.11]
ko:K01915	1	glnA, GLUL; glutamine synthetase [EC:6.3.1.2]
ko:K01937	1	pyrG, CTPS; CTP synthase [EC:6.3.4.2]
ko:K01955	1	carB, CPA2; carbamoyl-phosphate synthase large subunit [EC:6.3.5.5]
ko:K01968	1	E6.4.1.4A; 3-methylcrotonyl-CoA carboxylase alpha subunit [EC:6.4.1.4]
ko:K01969	1	E6.4.1.4B; 3-methylcrotonyl-CoA carboxylase beta subunit [EC:6.4.1.4]
ko:K02112	1	ATPF1B, atpD; F-type H+-transporting ATPase subunit beta [EC:3.6.3.14]
ko:K02150	1	ATPeV1E, ATP6E; V-type H+-transporting ATPase subunit E
ko:K02178	1	BUB1; checkpoint serine
ko:K02183	1	CALM; calmodulin
ko:K02209	1	MCM5, CDC46; DNA replication licensing factor MCM5 [EC:3.6.4.12]
ko:K02210	1	MCM7, CDC47; DNA replication licensing factor MCM7 [EC:3.6.4.12]
ko:K02212	1	MCM4, CDC54; DNA replication licensing factor MCM4 [EC:3.6.4.12]
ko:K02220	1	CLB1_2; G2
ko:K02260	1	COX17; cytochrome c oxidase assembly protein subunit 17
ko:K02303	1	cobA; uroporphyrin-III C-methyltransferase [EC:2.1.1.107]
ko:K02365	1	ESP1; separase [EC:3.4.22.49]
ko:K02367	1	EXT2; glucuronyl
ko:K02372	1	fabZ; 3-hydroxyacyl-[acyl-carrier-protein] dehydratase [EC:4.2.1.59]
ko:K02437	1	gcvH, GCSH; glycine cleavage system H protein
ko:K02492	1	hemA; glutamyl-tRNA reductase [EC:1.2.1.70]
ko:K02537	1	MAD2; mitotic spindle assembly checkpoint protein MAD2
ko:K02540	1	MCM2; DNA replication licensing factor MCM2 [EC:3.6.4.12]
ko:K02541	1	MCM3; DNA replication licensing factor MCM3 [EC:3.6.4.12]
ko:K02542	1	MCM6; DNA replication licensing factor MCM6 [EC:3.6.4.12]
ko:K02552	1	menF; menaquinone-specific isochorismate synthase [EC:5.4.4.2]
ko:K02575	1	NRT, narK, nrtP, nasA; MFS transporter, NNP family, nitrate
ko:K02638	1	petE; plastocyanin
ko:K02723	1	psbY; photosystem II PsbY protein
ko:K02867	1	RP-L11, MRPL11, rplK; large subunit ribosomal protein L11
ko:K02871	1	RP-L13, MRPL13, rplM; large subunit ribosomal protein L13
ko:K02876	1	RP-L15, MRPL15, rplO; large subunit ribosomal protein L15
ko:K02879	1	RP-L17, MRPL17, rplQ; large subunit ribosomal protein L17
ko:K02881	1	RP-L18, MRPL18, rplR; large subunit ribosomal protein L18
ko:K02884	1	RP-L19, MRPL19, rplS; large subunit ribosomal protein L19
ko:K02888	1	RP-L21, MRPL21, rplU; large subunit ribosomal protein L21
ko:K02895	1	RP-L24, MRPL24, rplX; large subunit ribosomal protein L24
ko:K02902	1	RP-L28, MRPL28, rpmB; large subunit ribosomal protein L28
ko:K02904	1	RP-L29, rpmC; large subunit ribosomal protein L29
ko:K02906	1	RP-L3, MRPL3, rplC; large subunit ribosomal protein L3
ko:K02909	1	RP-L31, rpmE; large subunit ribosomal protein L31
ko:K02914	1	RP-L34, MRPL34, rpmH; large subunit ribosomal protein L34
ko:K02925	1	RP-L3e, RPL3; large subunit ribosomal protein L3e
ko:K02926	1	RP-L4, MRPL4, rplD; large subunit ribosomal protein L4
ko:K02931	1	RP-L5, MRPL5, rplE; large subunit ribosomal protein L5
ko:K02933	1	RP-L6, MRPL6, rplF; large subunit ribosomal protein L6
ko:K02935	1	RP-L7, MRPL12, rplL; large subunit ribosomal protein L7
ko:K02959	1	RP-S16, MRPS16, rpsP; small subunit ribosomal protein S16
ko:K02963	1	RP-S18, MRPS18, rpsR; small subunit ribosomal protein S18
ko:K02988	1	RP-S5, MRPS5, rpsE; small subunit ribosomal protein S5
ko:K02990	1	RP-S6, MRPS6, rpsF; small subunit ribosomal protein S6
ko:K02996	1	RP-S9, MRPS9, rpsI; small subunit ribosomal protein S9
ko:K03004	1	RPA43; DNA-directed RNA polymerase I subunit RPA43
ko:K03011	1	RPB3, POLR2C; DNA-directed RNA polymerase II subunit RPB3
ko:K03019	1	RPC11, POLR3K; DNA-directed RNA polymerase III subunit RPC11
ko:K03026	1	RPC4, POLR3D; DNA-directed RNA polymerase III subunit RPC4
ko:K03036	1	PSMD11, RPN6; 26S proteasome regulatory subunit N6
ko:K03106	1	SRP54, ffh; signal recognition particle subunit SRP54 [EC:3.6.5.4]
ko:K03113	1	EIF1, SUI1; translation initiation factor 1
ko:K03147	1	thiC; phosphomethylpyrimidine synthase [EC:4.1.99.17]
ko:K03239	1	EIF2B1; translation initiation factor eIF-2B subunit alpha
ko:K03242	1	EIF2S3; translation initiation factor 2 subunit 3
ko:K03260	1	EIF4G; translation initiation factor 4G
ko:K03350	1	APC3, CDC27; anaphase-promoting complex subunit 3
ko:K03354	1	APC7; anaphase-promoting complex subunit 7
ko:K03362	1	FBXW1_11, BTRC, beta-TRCP; F-box and WD-40 domain protein 1
ko:K03404	1	chlD, bchD; magnesium chelatase subunit D [EC:6.6.1.1]
ko:K03406	1	mcp; methyl-accepting chemotaxis protein
ko:K03407	1	cheA; two-component system, chemotaxis family, sensor kinase CheA [EC:2.7.13.3]
ko:K03428	1	bchM, chlM; magnesium-protoporphyrin O-methyltransferase [EC:2.1.1.11]
ko:K03517	1	nadA; quinolinate synthase [EC:2.5.1.72]
ko:K03542	1	psbS; photosystem II 22kDa protein
ko:K03644	1	lipA; lipoyl synthase [EC:2.8.1.8]
ko:K03707	1	tenA; thiaminase (transcriptional activator TenA) [EC:3.5.99.2]
ko:K03801	1	lipB; lipoyl(octanoyl) transferase [EC:2.3.1.181]
ko:K03841	1	FBP, fbp; fructose-1,6-bisphosphatase I [EC:3.1.3.11]
ko:K03875	1	SKP2, FBXL1; F-box and leucine-rich repeat protein 1 (S-phase kinase-associated protein 2)
ko:K03921	1	FAB2, SSI2, desA1; acyl-[acyl-carrier-protein] desaturase [EC:1.14.19.2 1.14.19.11 1.14.19.26]
ko:K04079	1	HSP90A, htpG; molecular chaperone HtpG
ko:K04122	1	GA3, CYP701; ent-kaurene oxidase [EC:1.14.13.78]
ko:K04123	1	KAO; ent-kaurenoic acid hydroxylase [EC:1.14.13.79]
ko:K04125	1	E1.14.11.13; gibberellin 2-oxidase [EC:1.14.11.13]
ko:K04127	1	cefD; isopenicillin-N epimerase [EC:5.1.1.17]
ko:K04371	1	MAPK1_3; mitogen-activated protein kinase 1
ko:K04424	1	ZAK, MLTK; sterile alpha motif and leucine zipper containing kinase AZK [EC:2.7.11.25]
ko:K04506	1	SIAH1; E3 ubiquitin-protein ligase SIAH1 [EC:2.3.2.27]
ko:K04564	1	SOD2; superoxide dismutase, Fe-Mn family [EC:1.15.1.1]
ko:K04565	1	SOD1; superoxide dismutase, Cu-Zn family [EC:1.15.1.1]
ko:K04628	1	CGT, UGT8; 2-hydroxyacylsphingosine 1-beta-galactosyltransferase [EC:2.4.1.45]
ko:K04646	1	CLTC; clathrin heavy chain
ko:K04708	1	E1.1.1.102; 3-dehydrosphinganine reductase [EC:1.1.1.102]
ko:K04714	1	SGMS; shingomyelin synthase [EC:2.7.8.27]
ko:K04751	1	glnB; nitrogen regulatory protein P-II 1
ko:K04802	1	PCNA; proliferating cell nuclear antigen
ko:K04957	1	HCN4; hyperpolarization activated cyclic nucleotide-gated potassium channel 4
ko:K05019	1	CLNS1A; chloride channel, nucleotide-sensitive, 1A
ko:K05283	1	PIGW; phosphatidylinositol glycan, class W [EC:2.3.-.-]
ko:K05359	1	ADT, PDT; arogenate
ko:K05464	1	GAS6; growth arrest-specific 6
ko:K05585	1	ndhN; NAD(P)H-quinone oxidoreductase subunit N [EC:1.6.5.3]
ko:K05605	1	HIBCH; 3-hydroxyisobutyryl-CoA hydrolase [EC:3.1.2.4]
ko:K05665	1	ABCC1; ATP-binding cassette, subfamily C (CFTR
ko:K05679	1	ABCG1; ATP-binding cassette, subfamily G (WHITE), member 1
ko:K05710	1	hcaC; 3-phenylpropionate
ko:K05741	1	DIAPH2; diaphanous 2
ko:K05743	1	LIMK1; LIM domain kinase 1 [EC:2.7.11.1]
ko:K05863	1	SLC25A4S, ANT; solute carrier family 25 (mitochondrial adenine nucleotide translocator), member 4
ko:K05894	1	OPR; 12-oxophytodienoic acid reductase [EC:1.3.1.42]
ko:K05907	1	APR; adenylyl-sulfate reductase (glutathione) [EC:1.8.4.9]
ko:K06119	1	SQD2; sulfoquinovosyltransferase [EC:2.4.1.-]
ko:K06129	1	LYPLA3; lysophospholipase III [EC:3.1.1.5]
ko:K06130	1	LYPLA2; lysophospholipase II [EC:3.1.1.5]
ko:K06236	1	COL1A; collagen, type I, alpha
ko:K06240	1	LAMA3_5; laminin, alpha 3
ko:K06630	1	YWHAE; 14-3-3 protein epsilon
ko:K06638	1	MAD1L; mitotic spindle assembly checkpoint protein MAD1
ko:K06654	1	PHO80; phosphate system cyclin PHO80
ko:K07199	1	PRKAB; 5'-AMP-activated protein kinase, regulatory beta subunit
ko:K07200	1	PRKAG; 5'-AMP-activated protein kinase, regulatory gamma subunit
ko:K07253	1	MIF; phenylpyruvate tautomerase [EC:5.3.2.1]
ko:K07376	1	PRKG1; cGMP-dependent protein kinase 1 [EC:2.7.11.12]
ko:K07407	1	E3.2.1.22B, galA, rafA; alpha-galactosidase [EC:3.2.1.22]
ko:K07466	1	RFA1, RPA1, rpa; replication factor A1
ko:K07897	1	RAB7A; Ras-related protein Rab-7A
ko:K07904	1	RAB11A; Ras-related protein Rab-11A
ko:K07953	1	SAR1; GTP-binding protein SAR1 [EC:3.6.5.-]
ko:K07964	1	HPSE; heparanase [EC:3.2.1.166]
ko:K07973	1	GNG; guanine nucleotide-binding protein subunit gamma, other
ko:K08057	1	CALR; calreticulin
ko:K08065	1	NFYB; nuclear transcription Y subunit beta
ko:K08066	1	NFYC; nuclear transcription factor Y, gamma
ko:K08094	1	hxlB; 6-phospho-3-hexuloisomerase [EC:5.3.1.27]
ko:K08202	1	SLC22A4_5, OCTN; MFS transporter, OCT family, solute carrier family 22 (organic cation transporter), member 4
ko:K08233	1	E3.1.1.78; polyneuridine-aldehyde esterase [EC:3.1.1.78]
ko:K08281	1	pncA; nicotinamidase
ko:K08331	1	ATG13; autophagy-related protein 13
ko:K08334	1	BECN1, VPS30, ATG6; beclin 1
ko:K08341	1	GABARAP, ATG8, LC3; GABA(A) receptor-associated protein
ko:K08505	1	SFT1; protein transport protein SFT1
ko:K08762	1	DBI, ACBP; diazepam-binding inhibitor (GABA receptor modulator, acyl-CoA-binding protein)
ko:K08903	1	psb28; photosystem II 13kDa protein
ko:K08906	1	petJ; cytochrome c6
ko:K08907	1	LHCA1; light-harvesting complex I chlorophyll a
ko:K08909	1	LHCA3; light-harvesting complex I chlorophyll a
ko:K08910	1	LHCA4; light-harvesting complex I chlorophyll a
ko:K08911	1	LHCA5; light-harvesting complex I chlorophyll a
ko:K08912	1	LHCB1; light-harvesting complex II chlorophyll a
ko:K08913	1	LHCB2; light-harvesting complex II chlorophyll a
ko:K08914	1	LHCB3; light-harvesting complex II chlorophyll a
ko:K08967	1	mtnD, mtnZ, ADI1; 1,2-dihydroxy-3-keto-5-methylthiopentene dioxygenase [EC:1.13.11.53 1.13.11.54]
ko:K09458	1	fabF; 3-oxoacyl-[acyl-carrier-protein] synthase II [EC:2.3.1.179]
ko:K09521	1	DNAJC1; DnaJ homolog subfamily C member 1
ko:K09526	1	DNAJC6; DnaJ homolog subfamily C member 6
ko:K09555	1	BAG1; BCL2-associated athanogene 1
ko:K09589	1	CYP90D2, D2; steroid 3-oxidase [EC:1.14.-.-]
ko:K09647	1	IMP1; mitochondrial inner membrane protease subunit 1 [EC:3.4.21.-]
ko:K09699	1	DBT, bkdB; 2-oxoisovalerate dehydrogenase E2 component (dihydrolipoyl transacylase) [EC:2.3.1.168]
ko:K09828	1	DHCR24, DWF1; Delta24-sterol reductase [EC:1.3.1.72 1.3.1.-]
ko:K09839	1	VDE, NPQ1; violaxanthin de-epoxidase [EC:1.23.5.1]
ko:K09840	1	NCED; 9-cis-epoxycarotenoid dioxygenase [EC:1.13.11.51]
ko:K09841	1	ABA2; xanthoxin dehydrogenase [EC:1.1.1.288]
ko:K09903	1	pyrH; uridylate kinase [EC:2.7.4.22]
ko:K10046	1	GME; GDP-D-mannose 3', 5'-epimerase [EC:5.1.3.18 5.1.3.-]
ko:K10047	1	VTC4; inositol-phosphate phosphatase
ko:K10082	1	LMAN2, VIP36; lectin, mannose-binding 2
ko:K10140	1	DDB2; DNA damage-binding protein 2
ko:K10144	1	RCHY1, PIRH2; RING finger and CHY zinc finger domain-containing protein 1 [EC:2.3.2.27]
ko:K10151	1	CCND2; cyclin D2
ko:K10157	1	B3GAT2; galactosylgalactosylxylosylprotein 3-beta-glucuronosyltransferase 2 [EC:2.4.1.135]
ko:K10206	1	E2.6.1.83; LL-diaminopimelate aminotransferase [EC:2.6.1.83]
ko:K10255	1	FAD6, desA; acyl-lipid omega-6 desaturase (Delta-12 desaturase) [EC:1.14.19.23 1.14.19.45]
ko:K10256	1	FAD2; omega-6 fatty acid desaturase
ko:K10258	1	TER, TSC13, CER10; very-long-chain enoyl-CoA reductase [EC:1.3.1.93]
ko:K10525	1	AOC; allene oxide cyclase [EC:5.3.99.6]
ko:K10526	1	OPCL1; OPC-8:0 CoA ligase 1 [EC:6.2.1.-]
ko:K10528	1	HPL; hydroperoxide lyase [EC:4.1.2.-]
ko:K10529	1	DOX1; alpha-dioxygenase [EC:1.-.-.-]
ko:K10532	1	HGSNAT; heparan-alpha-glucosaminide N-acetyltransferase [EC:2.3.1.78]
ko:K10534	1	NR; nitrate reductase (NAD(P)H) [EC:1.7.1.1 1.7.1.2 1.7.1.3]
ko:K10594	1	HERC1; E3 ubiquitin-protein ligase HERC1 [EC:2.3.2.26]
ko:K10610	1	DDB1; DNA damage-binding protein 1
ko:K10643	1	CNOT4, NOT4, MOT2; CCR4-NOT transcription complex subunit 4 [EC:2.3.2.27]
ko:K10704	1	UBE2V; ubiquitin-conjugating enzyme E2 variant
ko:K10743	1	RNASEH2A; ribonuclease H2 subunit A [EC:3.1.26.4]
ko:K10747	1	LIG1; DNA ligase 1 [EC:6.5.1.1 6.5.1.6 6.5.1.7]
ko:K10807	1	RRM1; ribonucleoside-diphosphate reductase subunit M1 [EC:1.17.4.1]
ko:K10840	1	CETN2; centrin-2
ko:K10955	1	MUC2; intestinal mucin-2
ko:K10956	1	SEC61A; protein transport protein SEC61 subunit alpha
ko:K11108	1	RCL1; RNA 3'-terminal phosphate cyclase-like protein
ko:K11128	1	GAR1, NOLA1; H
ko:K11130	1	NOP10, NOLA3; H
ko:K11131	1	DKC1, NOLA4, CBF5; H
ko:K11592	1	DICER1, DCR1; endoribonuclease Dicer [EC:3.1.26.-]
ko:K11820	1	UGT74B1; N-hydroxythioamide S-beta-glucosyltransferase [EC:2.4.1.195]
ko:K11868	1	CYP71A13; indoleacetaldoxime dehydratase [EC:4.99.1.6]
ko:K12116	1	FKF1; flavin-binding kelch repeat F-box protein 1
ko:K12124	1	GI; GIGANTEA
ko:K12125	1	ELF3; protein EARLY FLOWERING 3
ko:K12259	1	SMOX, PAO5; spermine oxidase [EC:1.5.3.16 1.5.3.-]
ko:K12338	1	UGT75C1; anthocyanidin 3-O-glucoside 5-O-glucosyltransferase [EC:2.4.1.298]
ko:K12349	1	ASAH2; neutral ceramidase [EC:3.5.1.23]
ko:K12355	1	REF1; coniferyl-aldehyde dehydrogenase [EC:1.2.1.68]
ko:K12382	1	PSAP, SGP1; saposin
ko:K12446	1	E2.7.1.46; L-arabinokinase [EC:2.7.1.46]
ko:K12448	1	UXE, uxe; UDP-arabinose 4-epimerase [EC:5.1.3.5]
ko:K12449	1	AXS; UDP-apiose
ko:K12462	1	ARHGDI, RHOGDI; Rho GDP-dissociation inhibitor
ko:K12478	1	EEA1; early endosome antigen 1
ko:K12483	1	EHD1; EH domain-containing protein 1
ko:K12485	1	RAB11FIP3_4; Rab11 family-interacting protein 3
ko:K12655	1	OTUD5, DUBA; OTU domain-containing protein 5 [EC:3.4.19.12]
ko:K12657	1	ALDH18A1, P5CS; delta-1-pyrroline-5-carboxylate synthetase [EC:2.7.2.11 1.2.1.41]
ko:K12874	1	AQR; intron-binding protein aquarius
ko:K12930	1	BZ1; anthocyanidin 3-O-glucosyltransferase [EC:2.4.1.115]
ko:K13024	1	PPIP5K, VIP; inositol-hexakisphosphate
ko:K13126	1	PABPC; polyadenylate-binding protein
ko:K13258	1	HIDH; 2-hydroxyisoflavanone dehydratase [EC:4.2.1.105]
ko:K13265	1	VR; vestitone reductase [EC:1.1.1.348]
ko:K13267	1	CYP71D9, F6H; flavonoid 6-hydroxylase [EC:1.14.13.-]
ko:K13352	1	PEX11B; peroxin-11B
ko:K13411	1	DUOX, THOX; dual oxidase [EC:1.6.3.1 1.11.1.-]
ko:K13412	1	CPK; calcium-dependent protein kinase [EC:2.7.11.1]
ko:K13413	1	MKK4_5; mitogen-activated protein kinase kinase 4
ko:K13426	1	WRKY29; WRKY transcription factor 29
ko:K13427	1	NOA1; nitric-oxide synthase, plant [EC:1.14.13.39]
ko:K13456	1	RIN4; RPM1-interacting protein 4
ko:K13473	1	CEBIP; chitin elicitor-binding protein
ko:K13508	1	GPAT; glycerol-3-phosphate acyltransferase [EC:2.3.1.15]
ko:K13525	1	VCP, CDC48; transitional endoplasmic reticulum ATPase
ko:K13600	1	CAO; chlorophyllide a oxygenase [EC:1.14.13.122]
ko:K13606	1	NOL, NYC1; chlorophyll(ide) b reductase [EC:1.1.1.294]
ko:K13667	1	RUMI, KTELC1; protein glucosyltransferase [EC:2.4.1.-]
ko:K13675	1	B3GALTL; UDP-glucose:O-linked fucose beta-1,3-glucosyltransferase [EC:2.4.1.-]
ko:K13679	1	WAXY; granule-bound starch synthase [EC:2.4.1.242]
ko:K13789	1	GGPS; geranylgeranyl diphosphate synthase, type II [EC:2.5.1.1 2.5.1.10 2.5.1.29]
ko:K13811	1	PAPSS; 3'-phosphoadenosine 5'-phosphosulfate synthase [EC:2.7.7.4 2.7.1.25]
ko:K13990	1	FTCD; glutamate formiminotransferase
ko:K14085	1	ALDH7A1; aldehyde dehydrogenase family 7 member A1 [EC:1.2.1.31 1.2.1.8 1.2.1.3]
ko:K14157	1	AASS; alpha-aminoadipic semialdehyde synthase [EC:1.5.1.8 1.5.1.9]
ko:K14181	1	TPS1; valencene
ko:K14190	1	VTC2_5; GDP-L-galactose phosphorylase [EC:2.7.7.69]
ko:K14308	1	NUP54, NUP57; nuclear pore complex protein Nup54
ko:K14327	1	UPF2, RENT2; regulator of nonsense transcripts 2
ko:K14376	1	PAP; poly(A) polymerase [EC:2.7.7.19]
ko:K14379	1	ACP5; tartrate-resistant acid phosphatase type 5 [EC:3.1.3.2]
ko:K14397	1	NUDT21, CPSF5, CFIM25; cleavage and polyadenylation specificity factor subunit 5
ko:K14416	1	HBS1; elongation factor 1 alpha-like protein
ko:K14434	1	GALT-1; alpha 1,6-fucoside beta 1,4-galactosyltransferase [EC:2.4.1.-]
ko:K14457	1	MOGAT2, MGAT2; 2-acylglycerol O-acyltransferase 2 [EC:2.3.1.22]
ko:K14495	1	GID2, SLY1; F-box protein GID2
ko:K14503	1	BZR1_2; brassinosteroid resistant 1
ko:K14504	1	TCH4; xyloglucan:xyloglucosyl transferase TCH4 [EC:2.4.1.207]
ko:K14535	1	TAF9; transcription initiation factor TFIID subunit 9
ko:K14549	1	UTP15; U3 small nucleolar RNA-associated protein 15
ko:K14563	1	NOP1, FBL; rRNA 2'-O-methyltransferase fibrillarin [EC:2.1.1.-]
ko:K14564	1	NOP56; nucleolar protein 56
ko:K14570	1	REX1, REXO1, RNH70; RNA exonuclease 1 [EC:3.1.-.-]
ko:K14606	1	cruP; lycopene cyclase CruP [EC:5.5.1.19]
ko:K14651	1	TAF15, NPL3; transcription initiation factor TFIID subunit 15
ko:K14652	1	ribBA; 3,4-dihydroxy 2-butanone 4-phosphate synthase
ko:K14674	1	TGL4; TAG lipase
ko:K14686	1	SLC31A1, CTR1; solute carrier family 31 (copper transporter), member 1
ko:K14760	1	AAE14; acyl-activating enzyme 14 [EC:6.2.1.26]
ko:K14966	1	HCFC; host cell factor
ko:K15402	1	CYP86B1; fatty acid omega-hydroxylase [EC:1.14.-.-]
ko:K15414	1	C1QBP; complement component 1 Q subcomponent-binding protein, mitochondrial
ko:K15623	1	SS18, SSXT, SYT; protein SSXT
ko:K15639	1	CYP734A1, BAS1; PHYB activation tagged suppressor 1 [EC:1.14.-.-]
ko:K15728	1	LPIN; phosphatidate phosphatase LPIN [EC:3.1.3.4]
ko:K15746	1	crtZ; beta-carotene 3-hydroxylase [EC:1.14.13.129]
ko:K15814	1	CYP93E1; beta-amyrin 24-hydroxylase [EC:1.14.99.43]
ko:K15849	1	PAT, AAT; bifunctional aspartate aminotransferase and glutamate
ko:K16189	1	PIF4; phytochrome-interacting factor 4
ko:K16196	1	EIF2AK4; eukaryotic translation initiation factor 2-alpha kinase 4 [EC:2.7.11.1]
ko:K16240	1	SPA1; protein suppressor of PHYA-105 1
ko:K16672	1	HTH; homeobox protein homothorax
ko:K17065	1	DNM1L; dynamin 1-like protein [EC:3.6.5.5]
ko:K17193	1	UGT79B1; anthocyanidin 3-O-glucoside 2'''-O-xylosyltransferase [EC:2.4.2.51]
ko:K17497	1	PMM; phosphomannomutase [EC:5.4.2.8]
ko:K00329	1	E1.6.5.3; NADH dehydrogenase [EC:1.6.5.3]
ko:K00391	1	: No such data.
ko:K00599	1	METTL6; methyltransferase-like protein 6 [EC:2.1.1.-]
ko:K00777	1	: No such data.
ko:K00936	1	E2.7.3.-
ko:K01066	1	aes; acetyl esterase [EC:3.1.1.-]
ko:K01128	1	SMPDL3; sphingomyelin phosphodiesterase acid-like 3 [EC:3.1.4.-]
ko:K01180	1	E3.2.1.6; endo-1,3(4)-beta-glucanase [EC:3.2.1.6]
ko:K01265	1	map; methionyl aminopeptidase [EC:3.4.11.18]
ko:K01417	1	MEP; extracellular elastinolytic metalloproteinase [EC:3.4.24.-]
ko:K01529	1	: No such data.
ko:K01798	1	: No such data.
ko:K01976	1	: No such data.
ko:K02069	1	ABC.X2.P; putative ABC transport system permease protein
ko:K02116	1	atpI; ATP synthase protein I
ko:K02221	1	yggT; YggT family protein
ko:K02283	1	cpaF, tadA; pilus assembly protein CpaF
ko:K02356	1	efp; elongation factor P
ko:K02357	1	tsf, TSFM; elongation factor Ts
ko:K02469	1	gyrA; DNA gyrase subunit A [EC:5.99.1.3]
ko:K02553	1	rraA, menG; regulator of ribonuclease activity A
ko:K02621	1	parC; topoisomerase IV subunit A [EC:5.99.1.-]
ko:K02834	1	rbfA; ribosome-binding factor A
ko:K03093	1	SIGMA70; RNA polymerase sigma factor
ko:K03098	1	APOD; apolipoprotein D and lipocalin family protein
ko:K03301	1	TC.AAA; ATP:ADP antiporter, AAA family
ko:K03322	1	mntH; manganese transport protein
ko:K03455	1	TC.KEF; monovalent cation:H+ antiporter-2, CPA2 family
ko:K03468	1	aaeB; p-hydroxybenzoic acid efflux pump subunit AaeB
ko:K03545	1	tig; trigger factor
ko:K03564	1	BCP, PRXQ, DOT5; peroxiredoxin Q
ko:K03627	1	MBF1; putative transcription factor
ko:K03641	1	tolB; TolB protein
ko:K03696	1	clpC; ATP-dependent Clp protease ATP-binding subunit ClpC
ko:K03797	1	E3.4.21.102, prc, ctpA; carboxyl-terminal processing protease [EC:3.4.21.102]
ko:K03834	1	tyrP; tyrosine-specific transport protein
ko:K04750	1	phnB; PhnB protein
ko:K05016	1	CLCN7; chloride channel 7
ko:K05389	1	KCNKF; potassium channel subfamily K, other eukaryote
ko:K05516	1	cbpA; curved DNA-binding protein
ko:K05543	1	DUS2; tRNA-dihydrouridine synthase 2 [EC:1.3.1.91]
ko:K05808	1	yhbH; putative sigma-54 modulation protein
ko:K05838	1	ybbN; putative thioredoxin
ko:K05953	1	E2.5.1.43; nicotianamine synthase [EC:2.5.1.43]
ko:K06199	1	crcB; CrcB protein
ko:K06883	1	K06883; uncharacterized protein
ko:K06901	1	pbuG; putative MFS transporter, AGZA family, xanthine
ko:K06941	1	rlmN; 23S rRNA (adenine2503-C2)-methyltransferase [EC:2.1.1.192]
ko:K06942	1	ychF; ribosome-binding ATPase
ko:K06966	1	K06966; uncharacterized protein
ko:K06995	1	K06995; uncharacterized protein
ko:K07020	1	K07020; uncharacterized protein
ko:K07045	1	K07045; uncharacterized protein
ko:K07052	1	K07052; uncharacterized protein
ko:K07126	1	K07126; uncharacterized protein
ko:K07168	1	K07168; CBS domain-containing membrane protein
ko:K07232	1	chaC; cation transport protein ChaC
ko:K07277	1	SAM50, TOB55, bamA; outer membrane protein insertion porin family
ko:K07300	1	chaA, CAX; Ca2+:H+ antiporter
ko:K07305	1	msrB; peptide-methionine (R)-S-oxide reductase [EC:1.8.4.12]
ko:K07910	1	RAB18; Ras-related protein Rab-18
ko:K07955	1	ARL8; ADP-ribosylation factor-like protein 8
ko:K08000	1	MMP21; matrix metalloproteinase-21 [EC:3.4.24.-]
ko:K08070	1	E1.3.1.74; 2-alkenal reductase [EC:1.3.1.74]
ko:K08086	1	fimV; pilus assembly protein FimV
ko:K08137	1	galP; MFS transporter, SP family, galactose:H+ symporter
ko:K08238	1	XXT; xyloglucan 6-xylosyltransferase [EC:2.4.2.39]
ko:K08245	1	E3.4.23.40; phytepsin [EC:3.4.23.40]
ko:K08360	1	CYB561; cytochrome b-561 [EC:1.16.5.1]
ko:K08472	1	MLO; mlo protein
ko:K08494	1	NSPN; novel plant SNARE
ko:K08511	1	ATVAMP72; vesicle-associated membrane protein 72
ko:K08776	1	NPEPPS; puromycin-sensitive aminopeptidase [EC:3.4.11.-]
ko:K08819	1	CDK12_13; cyclin-dependent kinase 12
ko:K08850	1	AURKX; aurora kinase, other [EC:2.7.11.1]
ko:K08884	1	K08884; serine
ko:K09184	1	GATAF; GATA-binding protein, other eukaryote
ko:K09250	1	CNBP; cellular nucleic acid-binding protein
ko:K09273	1	UBTF; upstream-binding transcription factor
ko:K09284	1	AP2; AP2-like factor, euAP2 lineage
ko:K09377	1	CSRP; cysteine and glycine-rich protein
ko:K09506	1	DNAJA5; DnaJ homolog subfamily A member 5
ko:K09522	1	DNAJC2; DnaJ homolog subfamily C member 2
ko:K09527	1	DNAJC7; DnaJ homolog subfamily C member 7
ko:K09529	1	DNAJC9; DnaJ homolog subfamily C member 9
ko:K09646	1	SCPEP1; serine carboxypeptidase 1 [EC:3.4.16.-]
ko:K09775	1	K09775; uncharacterized protein
ko:K09875	1	SIP; aquaporin SIP
ko:K09885	1	AQPF; aquaporin rerated protein, other eukaryote
ko:K10282	1	FBXL16; F-box and leucine-rich repeat protein 16
ko:K10388	1	PLEC; plectin
ko:K10400	1	KIF15; kinesin family member 15
ko:K10455	1	KLHL18; kelch-like protein 18
ko:K10457	1	KLHL20, KLEIP; kelch-like protein 20
ko:K10458	1	KLHL21; kelch-like protein 21
ko:K10460	1	KLHL23; kelch-like protein 23
ko:K10473	1	KBTBD5_10; kelch repeat and BTB domain-containing protein 5
ko:K10727	1	CDT1; chromatin licensing and DNA replication factor 1
ko:K10752	1	RBBP4, HAT2, CAF1, MIS16; histone-binding protein RBBP4
ko:K10908	1	POLRMT, RPO41; DNA-directed RNA polymerase, mitochondrial [EC:2.7.7.6]
ko:K11000	1	CALS; callose synthase [EC:2.4.1.-]
ko:K11273	1	DDX11, CHL1, CTF1; chromosome transmission fidelity protein 1 [EC:3.6.4.13]
ko:K11276	1	NPM1; nucleophosmin 1
ko:K11279	1	NAP1L1, NRP; nucleosome assembly protein 1-like 1
ko:K11296	1	HMGB3; high mobility group protein B3
ko:K11339	1	MORF4L1, MRG15, EAF3; mortality factor 4-like protein 1
ko:K11380	1	NTO1; NuA3 HAT complex component NTO1
ko:K11426	1	SMYD; SET and MYND domain-containing protein
ko:K11494	1	RCBTB; RCC1 and BTB domain-containing protein
ko:K11793	1	CRBN; cereblon
ko:K12031	1	TRIM65; tripartite motif-containing protein 65
ko:K12429	1	fadD36; fatty acid CoA ligase FadD36
ko:K13120	1	FAM32A; protein FAM32A
ko:K13123	1	GPATCH1; G patch domain-containing protein 1
ko:K13283	1	fieF; ferrous-iron efflux pump FieF
ko:K13628	1	iscA, ISCA1; iron-sulfur cluster assembly protein
ko:K13691	1	SGT1; pathogen-inducible salicylic acid glucosyltransferase [EC:2.4.1.-]
ko:K13717	1	OTUD3; OTU domain-containing protein 3 [EC:3.4.19.12]
ko:K14165	1	K14165; atypical dual specificity phosphatase [EC:3.1.3.16 3.1.3.48]
ko:K14347	1	SLC10A7, P7; solute carrier family 10 (sodium
ko:K14445	1	SLC13A2_3_5; solute carrier family 13 (sodium-dependent dicarboxylate transporter), member 2
ko:K14684	1	SLC25A23S; solute carrier family 25 (mitochondrial phosphate transporter), member 23
ko:K14775	1	UTP30, RSL1D1; ribosome biogenesis protein UTP30
ko:K14802	1	DRS2, ATP8A; phospholipid-transporting ATPase [EC:3.6.3.1]
ko:K14803	1	PTC2_3; protein phosphatase PTC2
ko:K14815	1	MRT4; mRNA turnover protein 4
ko:K14825	1	TMED5, ERP2, ERP4; p24 family protein gamma-2
ko:K14835	1	NOP2; ribosomal RNA methyltransferase Nop2 [EC:2.1.1.-]
ko:K14858	1	SRD1; pre-rRNA-processing protein SRD1
ko:K14861	1	URB1; nucleolar pre-ribosomal-associated protein 1
ko:K14945	1	QKI; protein quaking
ko:K14972	1	PAXIP1, PTIP; PAX-interacting protein 1
ko:K14997	1	SLC38A11; solute carrier family 38 (sodium-coupled neutral amino acid transporter), member 11
ko:K15014	1	SLC29A1_2_3, ENT1_2_3; solute carrier family 29 (equilibrative nucleoside transporter), member 1
ko:K15102	1	SLC25A3, PHC, PIC; solute carrier family 25 (mitochondrial phosphate transporter), member 3
ko:K15103	1	UCP2_3, SLC25A8_9; solute carrier family 25 (mitochondrial uncoupling protein), member 8
ko:K15111	1	SLC25A26; solute carrier family 25 (mitochondrial S-adenosylmethionine transporter), member 26
ko:K15152	1	MED21, SRB7; mediator of RNA polymerase II transcription subunit 21
ko:K15223	1	UAF30, SPP27; upstream activation factor subunit UAF30
ko:K15263	1	LYER; cell growth-regulating nucleolar protein
ko:K15269	1	pecM; probable blue pigment (indigoidine) exporter
ko:K15271	1	HFM1, MER3; ATP-dependent DNA helicase HFM1
ko:K15281	1	SLC35D; solute carrier family 35
ko:K15287	1	SLC35F1_2; solute carrier family 35, member F1
ko:K15437	1	AIMP1, ARC1; aminoacyl tRNA synthase complex-interacting multifunctional protein 1
ko:K15445	1	TRMT10A, TRM10, RG9MTD2; tRNA (guanine9-N1)-methyltransferase [EC:2.1.1.221]
ko:K15451	1	PPM2, LCMT2, TYW4; tRNA wybutosine-synthesizing protein 4 [EC:2.1.1.290 2.3.1.231]
ko:K15502	1	ANKRD28; serine
ko:K15503	1	ANKRD44; serine
ko:K15535	1	PWD; phosphoglucan, water dikinase [EC:2.7.9.5]
ko:K15601	1	KDM3; lysine-specific demethylase 3 [EC:1.14.11.-]
ko:K15687	1	MKRN; E3 ubiquitin-protein ligase makorin [EC:2.3.2.27]
ko:K15692	1	RNF13, RZF; E3 ubiquitin-protein ligase RNF13 [EC:2.3.2.27]
ko:K15710	1	SHPRH; E3 ubiquitin-protein ligase SHPRH [EC:3.6.4.- 2.3.2.27]
ko:K15925	1	XYL1; alpha-D-xyloside xylohydrolase [EC:3.2.1.177]
ko:K16052	1	ynaI, mscMJ, MSL; MscS family membrane protein
ko:K16211	1	malY, malT; maltose
ko:K16219	1	NTMT1, METTL11A, NTM1; protein N-terminal methyltransferase [EC:2.1.1.244]
ko:K16275	1	BAH, NLA; E3 ubiquitin-protein ligase BAH [EC:2.3.2.27]
ko:K16283	1	SDIR1; E3 ubiquitin-protein ligase SDIR1 [EC:2.3.2.27]
ko:K16465	1	CETN1; centrin-1
ko:K16466	1	CETN3, CDC31; centrin-3
ko:K16670	1	MEIS2; homeobox protein Meis2
ko:K16671	1	MEIS3; homeobox protein Meis3
ko:K16908	1	CRR1; chloroplast NAD(P)H dehydrogenase [EC:1.6.99.-]
ko:K17094	1	ANXA6; annexin A6
ko:K17095	1	ANXA7_11; annexin A7
ko:K17265	1	G3BP1; Ras GTPase-activating protein-binding protein 1 [EC:3.6.4.12 3.6.4.13]
ko:K17279	1	REEP5_6; receptor expression-enhancing protein 5
ko:K17302	1	COPB2, SEC27; coatomer subunit beta'
ko:K17336	1	PLS3; plastin-3
ko:K17499	1	PPM1G, PP2CG; protein phosphatase 1G [EC:3.1.3.16]
ko:K17582	1	MKI67; antigen KI-67
ko:K17619	1	MDP1; magnesium-dependent phosphatase 1 [EC:3.1.3.48 3.1.3.-]
ko:K17679	1	MSS116; ATP-dependent RNA helicase MSS116, mitochondrial [EC:3.6.4.13]

## Sheet: KEGG pathway
Table S4: KEGG Orthology (KO) and KEGG pathway analysis of DEGs
Pathway ID	Pathway	Number of KO
ko01100	Metabolic pathways	256
ko01110	Biosynthesis of secondary metabolites	153
ko01130	Biosynthesis of antibiotics	56
ko01120	Microbial metabolism in diverse environments	47
ko03008	Ribosome biogenesis in eukaryotes	44
ko04075	Plant hormone signal transduction	27
ko01200	Carbon metabolism	26
ko03010	Ribosome	24
ko01230	Biosynthesis of amino acids	23
ko00500	Starch and sucrose metabolism	21
ko04110	Cell cycle	21
ko00520	Amino sugar and nucleotide sugar metabolism	18
ko04626	Plant-pathogen interaction	18
ko00010	Glycolysis / Gluconeogenesis	17
ko00270	Cysteine and methionine metabolism	17
ko04111	Cell cycle	16
ko04141	Protein processing in endoplasmic reticulum	16
ko00230	Purine metabolism	15
ko00280	Valine, leucine and isoleucine degradation	15
ko04016	MAPK signaling pathway - plant	15
ko00240	Pyrimidine metabolism	14
ko01212	Fatty acid metabolism	14
ko04113	Meiosis - yeast	14
ko04120	Ubiquitin mediated proteolysis	14
ko04144	Endocytosis	14
ko04712	Circadian rhythm - plant	13
ko00564	Glycerophospholipid metabolism	12
ko00592	alpha-Linolenic acid metabolism	12
ko00860	Porphyrin and chlorophyll metabolism	12
ko00940	Phenylpropanoid biosynthesis	12
ko04114	Oocyte meiosis	12
ko04142	Lysosome	12
ko05203	Viral carcinogenesis	12
ko00561	Glycerolipid metabolism	11
ko00630	Glyoxylate and dicarboxylate metabolism	11
ko00053	Ascorbate and aldarate metabolism	10
ko00330	Arginine and proline metabolism	10
ko00620	Pyruvate metabolism	10
ko00941	Flavonoid biosynthesis	10
ko03013	RNA transport	10
ko03030	DNA replication	10
ko04145	Phagosome	10
ko05152	Tuberculosis	10
ko05166	HTLV-I infection	10
ko00071	Fatty acid degradation	9
ko00195	Photosynthesis	9
ko00260	Glycine, serine and threonine metabolism	9
ko00360	Phenylalanine metabolism	9
ko00906	Carotenoid biosynthesis	9
ko04914	Progesterone-mediated oocyte maturation	9
ko05169	Epstein-Barr virus infection	9
ko00030	Pentose phosphate pathway	8
ko00190	Oxidative phosphorylation	8
ko00196	Photosynthesis - antenna proteins	8
ko00350	Tyrosine metabolism	8
ko00380	Tryptophan metabolism	8
ko04068	FoxO signaling pathway	8
ko04146	Peroxisome	8
ko04151	PI3K-Akt signaling pathway	8
ko04621	NOD-like receptor signaling pathway	8
ko00040	Pentose and glucuronate interconversions	7
ko00052	Galactose metabolism	7
ko00061	Fatty acid biosynthesis	7
ko00130	Ubiquinone and other terpenoid-quinone biosynthesis	7
ko00250	Alanine, aspartate and glutamate metabolism	7
ko00410	beta-Alanine metabolism	7
ko00600	Sphingolipid metabolism	7
ko00640	Propanoate metabolism	7
ko00680	Methane metabolism	7
ko00710	Carbon fixation in photosynthetic organisms	7
ko00910	Nitrogen metabolism	7
ko02020	Two-component system	7
ko04071	Sphingolipid signaling pathway	7
ko04612	Antigen processing and presentation	7
ko04910	Insulin signaling pathway	7
ko00073	Cutin, suberine and wax biosynthesis	6
ko00480	Glutathione metabolism	6
ko00562	Inositol phosphate metabolism	6
ko00900	Terpenoid backbone biosynthesis	6
ko01040	Biosynthesis of unsaturated fatty acids	6
ko01220	Degradation of aromatic compounds	6
ko01523	Antifolate resistance	6
ko02010	ABC transporters	6
ko03320	PPAR signaling pathway	6
ko03420	Nucleotide excision repair	6
ko04013	MAPK signaling pathway - fly	6
ko04014	Ras signaling pathway	6
ko04024	cAMP signaling pathway	6
ko04152	AMPK signaling pathway	6
ko04212	Longevity regulating pathway - worm	6
ko04722	Neurotrophin signaling pathway	6
ko04915	Estrogen signaling pathway	6
ko04922	Glucagon signaling pathway	6
ko05016	Huntington's disease	6
ko05034	Alcoholism	6
ko05200	Pathways in cancer	6
ko05231	Choline metabolism in cancer	6
ko00020	Citrate cycle (TCA cycle)	5
ko00051	Fructose and mannose metabolism	5
ko00310	Lysine degradation	5
ko00400	Phenylalanine, tyrosine and tryptophan biosynthesis	5
ko00460	Cyanoamino acid metabolism	5
ko00511	Other glycan degradation	5
ko00565	Ether lipid metabolism	5
ko00670	One carbon pool by folate	5
ko00943	Isoflavonoid biosynthesis	5
ko00945	Stilbenoid, diarylheptanoid and gingerol biosynthesis	5
ko00980	Metabolism of xenobiotics by cytochrome P450	5
ko00982	Drug metabolism - cytochrome P450	5
ko00983	Drug metabolism - other enzymes	5
ko02024	Quorum sensing	5
ko03015	mRNA surveillance pathway	5
ko04011	MAPK signaling pathway - yeast	5
ko04022	cGMP-PKG signaling pathway	5
ko04070	Phosphatidylinositol signaling system	5
ko04115	p53 signaling pathway	5
ko04210	Apoptosis	5
ko04213	Longevity regulating pathway - multiple species	5
ko04310	Wnt signaling pathway	5
ko04510	Focal adhesion	5
ko04624	Toll and Imd signaling pathway	5
ko04666	Fc gamma R-mediated phagocytosis	5
ko04810	Regulation of actin cytoskeleton	5
ko05134	Legionellosis	5
ko05145	Toxoplasmosis	5
ko05146	Amoebiasis	5
ko05161	Hepatitis B	5
ko05162	Measles	5
ko05168	Herpes simplex infection	5
ko05202	Transcriptional misregulation in cancer	5
ko05206	MicroRNAs in cancer	5
ko00100	Steroid biosynthesis	4
ko00340	Histidine metabolism	4
ko00531	Glycosaminoglycan degradation	4
ko00591	Linoleic acid metabolism	4
ko00625	Chloroalkane and chloroalkene degradation	4
ko00627	Aminobenzoate degradation	4
ko00730	Thiamine metabolism	4
ko00760	Nicotinate and nicotinamide metabolism	4
ko00780	Biotin metabolism	4
ko00830	Retinol metabolism	4
ko00904	Diterpenoid biosynthesis	4
ko00920	Sulfur metabolism	4
ko00950	Isoquinoline alkaloid biosynthesis	4
ko00970	Aminoacyl-tRNA biosynthesis	4
ko01524	Platinum drug resistance	4
ko03018	RNA degradation	4
ko03020	RNA polymerase	4
ko03060	Protein export	4
ko03410	Base excision repair	4
ko04010	MAPK signaling pathway	4
ko04140	Autophagy	4
ko04150	mTOR signaling pathway	4
ko04211	Longevity regulating pathway	4
ko04270	Vascular smooth muscle contraction	4
ko04540	Gap junction	4
ko04710	Circadian rhythm	4
ko04721	Synaptic vesicle cycle	4
ko04724	Glutamatergic synapse	4
ko04727	GABAergic synapse	4
ko04921	Oxytocin signaling pathway	4
ko04931	Insulin resistance	4
ko04962	Vasopressin-regulated water reabsorption	4
ko04976	Bile secretion	4
ko05164	Influenza A	4
ko05204	Chemical carcinogenesis	4
ko05322	Systemic lupus erythematosus	4
ko00220	Arginine biosynthesis	3
ko00300	Lysine biosynthesis	3
ko00361	Chlorocyclohexane and chlorobenzene degradation	3
ko00362	Benzoate degradation	3
ko00450	Selenocompound metabolism	3
ko00513	Various types of N-glycan biosynthesis	3
ko00514	Other types of O-glycan biosynthesis	3
ko00590	Arachidonic acid metabolism	3
ko00650	Butanoate metabolism	3
ko00720	Carbon fixation pathways in prokaryotes	3
ko00903	Limonene and pinene degradation	3
ko00942	Anthocyanin biosynthesis	3
ko00960	Tropane, piperidine and pyridine alkaloid biosynthesis	3
ko01210	2-Oxocarboxylic acid metabolism	3
ko03040	Spliceosome	3
ko03430	Mismatch repair	3
ko04015	Rap1 signaling pathway	3
ko04020	Calcium signaling pathway	3
ko04066	HIF-1 signaling pathway	3
ko04072	Phospholipase D signaling pathway	3
ko04130	SNARE interactions in vesicular transport	3
ko04139	Mitophagy - yeast	3
ko04214	Apoptosis - fly	3
ko04360	Axon guidance	3
ko04380	Osteoclast differentiation	3
ko04390	Hippo signaling pathway	3
ko04391	Hippo signaling pathway - fly	3
ko04611	Platelet activation	3
ko04620	Toll-like receptor signaling pathway	3
ko04713	Circadian entrainment	3
ko04723	Retrograde endocannabinoid signaling	3
ko04912	GnRH signaling pathway	3
ko04920	Adipocytokine signaling pathway	3
ko04932	Non-alcoholic fatty liver disease (NAFLD)	3
ko04933	AGE-RAGE signaling pathway in diabetic complications	3
ko04972	Pancreatic secretion	3
ko04974	Protein digestion and absorption	3
ko04978	Mineral absorption	3
ko05010	Alzheimer's disease	3
ko05020	Prion diseases	3
ko05100	Bacterial invasion of epithelial cells	3
ko05110	Vibrio cholerae infection	3
ko05130	Pathogenic Escherichia coli infection	3
ko05131	Shigellosis	3
ko05132	Salmonella infection	3
ko05133	Pertussis	3
ko05142	Chagas disease (American trypanosomiasis)	3
ko05205	Proteoglycans in cancer	3
ko05215	Prostate cancer	3
ko05230	Central carbon metabolism in cancer	3
ko00062	Fatty acid elongation	2
ko00072	Synthesis and degradation of ketone bodies	2
ko00140	Steroid hormone biosynthesis	2
ko00281	Geraniol degradation	2
ko00364	Fluorobenzoate degradation	2
ko00430	Taurine and hypotaurine metabolism	2
ko00515	Mannose type O-glycan biosynthesis	2
ko00521	Streptomycin biosynthesis	2
ko00563	Glycosylphosphatidylinositol (GPI)-anchor biosynthesis	2
ko00603	Glycosphingolipid biosynthesis - globo and isoglobo series	2
ko00604	Glycosphingolipid biosynthesis - ganglio series	2
ko00623	Toluene degradation	2
ko00626	Naphthalene degradation	2
ko00740	Riboflavin metabolism	2
ko00785	Lipoic acid metabolism	2
ko00790	Folate biosynthesis	2
ko00905	Brassinosteroid biosynthesis	2
ko00909	Sesquiterpenoid and triterpenoid biosynthesis	2
ko00930	Caprolactam degradation	2
ko00944	Flavone and flavonol biosynthesis	2
ko00966	Glucosinolate biosynthesis	2
ko00981	Insect hormone biosynthesis	2
ko01521	EGFR tyrosine kinase inhibitor resistance	2
ko02030	Bacterial chemotaxis	2
ko03022	Basal transcription factors	2
ko03440	Homologous recombination	2
ko03460	Fanconi anemia pathway	2
ko04062	Chemokine signaling pathway	2
ko04261	Adrenergic signaling in cardiomyocytes	2
ko04340	Hedgehog signaling pathway	2
ko04341	Hedgehog signaling pathway - fly	2
ko04350	TGF-beta signaling pathway	2
ko04370	VEGF signaling pathway	2
ko04512	ECM-receptor interaction	2
ko04520	Adherens junction	2
ko04530	Tight junction	2
ko04614	Renin-angiotensin system	2
ko04623	Cytosolic DNA-sensing pathway	2
ko04650	Natural killer cell mediated cytotoxicity	2
ko04659	Th17 cell differentiation	2
ko04662	B cell receptor signaling pathway	2
ko04664	Fc epsilon RI signaling pathway	2
ko04668	TNF signaling pathway	2
ko04720	Long-term potentiation	2
ko04730	Long-term depression	2
ko04740	Olfactory transduction	2
ko04916	Melanogenesis	2
ko04917	Prolactin signaling pathway	2
ko04918	Thyroid hormone synthesis	2
ko04919	Thyroid hormone signaling pathway	2
ko04923	Regulation of lipolysis in adipocytes	2
ko04924	Renin secretion	2
ko04930	Type II diabetes mellitus	2
ko04961	Endocrine and other factor-regulated calcium reabsorption	2
ko04964	Proximal tubule bicarbonate reclamation	2
ko04970	Salivary secretion	2
ko04973	Carbohydrate digestion and absorption	2
ko04975	Fat digestion and absorption	2
ko05012	Parkinson's disease	2
ko05014	Amyotrophic lateral sclerosis (ALS)	2
ko05120	Epithelial cell signaling in Helicobacter pylori infection	2
ko05140	Leishmaniasis	2
ko05160	Hepatitis C	2
ko05210	Colorectal cancer	2
ko05211	Renal cell carcinoma	2
ko05212	Pancreatic cancer	2
ko05214	Glioma	2
ko05222	Small cell lung cancer	2
ko05323	Rheumatoid arthritis	2
ko05410	Hypertrophic cardiomyopathy	2
ko05416	Viral myocarditis	2
ko00261	Monobactam biosynthesis	1
ko00290	Valine, leucine and isoleucine biosynthesis	1
ko00311	Penicillin and cephalosporin biosynthesis	1
ko00363	Bisphenol degradation	1
ko00401	Novobiocin biosynthesis	1
ko00402	Benzoxazinoid biosynthesis	1
ko00471	D-Glutamine and D-glutamate metabolism	1
ko00510	N-Glycan biosynthesis	1
ko00533	Glycosaminoglycan biosynthesis - keratan sulfate	1
ko00534	Glycosaminoglycan biosynthesis - heparan sulfate / heparin	1
ko00624	Polycyclic aromatic hydrocarbon degradation	1
ko00643	Styrene degradation	1
ko00750	Vitamin B6 metabolism	1
ko00770	Pantothenate and CoA biosynthesis	1
ko00901	Indole alkaloid biosynthesis	1
ko00902	Monoterpenoid biosynthesis	1
ko00908	Zeatin biosynthesis	1
ko01053	Biosynthesis of siderophore group nonribosomal peptides	1
ko01054	Nonribosomal peptide structures	1
ko01522	Endocrine resistance	1
ko03050	Proteasome	1
ko03070	Bacterial secretion system	1
ko04012	ErbB signaling pathway	1
ko04064	NF-kappa B signaling pathway	1
ko04112	Cell cycle - Caulobacter	1
ko04215	Apoptosis - multiple species	1
ko04320	Dorso-ventral axis formation	1
ko04550	Signaling pathways regulating pluripotency of stem cells	1
ko04622	RIG-I-like receptor signaling pathway	1
ko04630	Jak-STAT signaling pathway	1
ko04658	Th1 and Th2 cell differentiation	1
ko04660	T cell receptor signaling pathway	1
ko04670	Leukocyte transendothelial migration	1
ko04725	Cholinergic synapse	1
ko04726	Serotonergic synapse	1
ko04728	Dopaminergic synapse	1
ko04742	Taste transduction	1
ko04744	Phototransduction	1
ko04745	Phototransduction - fly	1
ko04750	Inflammatory mediator regulation of TRP channels	1
ko04913	Ovarian steroidogenesis	1
ko04925	Aldosterone synthesis and secretion	1
ko04940	Type I diabetes mellitus	1
ko04960	Aldosterone-regulated sodium reabsorption	1
ko04966	Collecting duct acid secretion	1
ko04971	Gastric acid secretion	1
ko04977	Vitamin digestion and absorption	1
ko05031	Amphetamine addiction	1
ko05032	Morphine addiction	1
ko05033	Nicotine addiction	1
ko05143	African trypanosomiasis	1
ko05213	Endometrial cancer	1
ko05216	Thyroid cancer	1
ko05218	Melanoma	1
ko05219	Bladder cancer	1
ko05220	Chronic myeloid leukemia	1
ko05221	Acute myeloid leukemia	1
ko05223	Non-small cell lung cancer	1
ko05224	Breast cancer	1
