# Supplementary material for: Genetic Analysis of Partially Resistant and Susceptible Chickpea Cultivars in Response to Ascochyta rabiei Infection
Source: Int J Mol Sci. 2024 Jan 22;25(2):1360. doi: 10.3390/ijms25021360 (PMC10816841; doi:10.3390/ijms25021360)
Supplement: Supplementary file 1 [file ijms-25-01360-s001.zip › Updated reordered Supplementary Tables (ijms-2766409-proof 2)/Table S5.xlsx]

## Sheet: ERF
Table S5: Differentially expressed transcription factors in response to Ascochyta rabiei infection in chickpea
Chickpea Gene ID	Defination	ICCV 96029			CDC Corinne			CDC Luna
		24 hpi	48 hpi	72 hpi	24 hpi	48 hpi	72 hpi	24 hpi	48 hpi
Ca_24123	AP2/ERF and B3 domain-containing transcription repressor TEM1-like	-	-	-2.27788	-	-	-	1.5845	1.97358
Ca_08436	AP2/ERF and B3 domain-containing transcription repressor TEM1-like	-	-	-4.32005	2.05412	2.46001	-	-	-
Ca_12221	ethylene-responsive transcription factor 1B-like	2.68116	-	-	3.70984	3.09079	2.44898	4.34714	4.56503
Ca_12081	ethylene-responsive transcription factor 1B-like	2.31733	-	-	-	-	-	3.71605	3.19218
Ca_23170	ethylene-responsive transcription factor 1B-like	-	-	-2.95771	-	-	-	2.14778	-
Ca_07754	ethylene-responsive transcription factor 1B-like	-	-	-	-	3.63791	-	-	-
Ca_12205	ethylene-responsive transcription factor 3-like	-	-	-	-	-	-3.44726	-	-
Ca_11261	ethylene-responsive transcription factor 4-like	-	-	-	-	2.8829	-	-	-
Ca_22534	ethylene-responsive transcription factor 4-like	-	-	-	-	1.83651	-	-	-
Ca_09638	ethylene-responsive transcription factor ABR1-like	-	-2.55321	-2.69822	-	-	-	-	-
Ca_15022	ethylene-responsive transcription factor CRF2-like	-	-	-	-	-	-3.81162	-3.32404	-3.64938
Ca_19295	ethylene-responsive transcription factor ERF017-like	-18.7735	-	-	-	-	-	-2.70654	-2.75074
Ca_19297	ethylene-responsive transcription factor ERF017-like	-	-	-	-	21.4041	-	-	-
Ca_15055	ethylene-responsive transcription factor ERF019-like	-	-	-	-	-2.56441	-3.09148	-	-2.63359
Ca_17638	ethylene-responsive transcription factor ERF023-like	-	-	2.12081	-	-	-	-2.39703	-3.83432
Ca_01325	ethylene-responsive transcription factor ERF023-like	-	-	-	-	-	-	-	-2.00814
Ca_08733	ethylene-responsive transcription factor ERF026-like	-	-	-	-19.0451	-20.5127	-	-	-
Ca_15786	ethylene-responsive transcription factor ERF043-like	-2.92666	-3.41043	-2.70692	-	-	-	-	-
Ca_15031	ethylene-responsive transcription factor ERF061-like	-2.22267	-4.18064	-	-3.16689	-3.17457	-	-2.46304	-2.76483
Ca_12079	ethylene-responsive transcription factor ERF096-like	-	5.33441	-	-	-	-	-	-
Ca_12218	ethylene-responsive transcription factor ERF098-like	2.77463	2.43282	-	2.98692	3.01577	-	3.63416	4.32411
Ca_12220	ethylene-responsive transcription factor ERF098-like	-	18.6453	-	-	-	-	-	-
Ca_07755	ethylene-responsive transcription factor ERF098-like	-	-	-	-	2.31625	-	-	-
Ca_23626	ethylene-responsive transcription factor ERF104-like	-	-	-	1.83266	2.62425	1.89101	-	-
Ca_20349	ethylene-responsive transcription factor ERF107-like	-	-	-3.05468	2.07974	-	-	2.86419	2.64091
Ca_04370	ethylene-responsive transcription factor ERF110-like	-	-	-	-	-	-	2.00419	2.12014
Ca_20968	ethylene-responsive transcription factor ERF113-like, partial	-	-	-	-	-	-	2.08778	1.8392
Ca_02170	ethylene-responsive transcription factor RAP2-10-like	-	-	-	-	-	-	1.62163	1.94982
Ca_03482	ethylene-responsive transcription factor RAP2-12-like	-6.0604	-	-	-	-	-	-	-
Ca_01556	ethylene-responsive transcription factor RAP2-1-like	-	-	-	-	-	-	-	2.17706
Ca_16631	ethylene-responsive transcription factor RAP2-4-like	-	-	-	-	-	-	-	-
Ca_23799	ethylene-responsive transcription factor RAP2-4-like	-	-	-	-	-	-	-	-
Ca_14618	ethylene-responsive transcription factor RAP2-7-like	3.22545	3.42881	-	-	-	-	3.0465	2.12858
Ca_01764	ethylene-responsive transcription factor SHINE 2-like	-	-	-	-	-	-	-4.18694	-4.71149
Ca_17230	ethylene-responsive transcription factor-like protein At4g13040-like isoform X2	-	-	-	-2.4699	-	-1.8436	-	-1.77386
Ca_06673	ethylene-responsive transcription factor WIN1-like	-	-	-	-	-	-	-3.32832	-5.60869

## Sheet: WRKY
Chickpea Gene ID	Defination	ICCV 96029			CDC Corinne			CDC Luna
		24 hpi	48 hpi	72 hpi	24 hpi	48 hpi	72 hpi	24 hpi	48 hpi
Ca_06163	probable WRKY transcription factor 12-like isoform X2	-	-	-	-	-	-	19.7626	18.2592
Ca_03524	probable WRKY transcription factor 23-like	-	-	-	-	-	-	-	-1.69941
Ca_15224	probable WRKY transcription factor 31-like	-	-	-	-	-	-	-2.4085	-
Ca_03388	probable WRKY transcription factor 31-like	-	-	-	-	-	-	-	-
Ca_13524	probable WRKY transcription factor 33-like	-	-	-	-	-	-	-2.24322	-
Ca_08975	probable WRKY transcription factor 33-like isoform X1	-	-	-	-	-	-	-2.03314	-2.18783
Ca_04141	probable WRKY transcription factor 51-like	-	-	-	-	-	-2.65005	-	-
Ca_00420	probable WRKY transcription factor 65-like	2.30656	2.45658	-	3.32934	2.79097	-	3.99497	4.42574
Ca_08614	probable WRKY transcription factor 65-like	-	-	-	-	-	-	-2.42136	-2.45614
Ca_06984	probable WRKY transcription factor 69-like	-	-	-	-	-	-	-1.82463	-
Ca_04100	probable WRKY transcription factor 70-like	-	2.17466	-	-	-	-	-	-
Ca_09495	probable WRKY transcription factor 70-like	-	-	-	4.29221	-	-	3.90826	2.87199
Ca_16393	probable WRKY transcription factor 70-like	-	-	-	-	-	-	20.2408	18.7374
Ca_24738	probable WRKY transcription factor 75-like	-2.25244	-2.90429	-	-	-	-	-2.92676	-3.33286
Ca_05782	WRKY transcription factor 22-like	-	-	-	-3.77079	-	-	-	-
Ca_05815	WRKY family transcription factor	-	-	-	-	-	-	-	1.66641

## Sheet: bHLH
Chickpea Gene ID	Defination	ICCV 96029			CDC Corinne			CDC Luna
		24 hpi	48 hpi	72 hpi	24 hpi	48 hpi	72 hpi	24 hpi	48 hpi
Ca_07159	transcription factor bHLH106-like	-	-	-	-	-	-	3.07618	2.71589
Ca_20616	putative transcription factor bHLH041-like isoform X2	-	-	-	-	-	-	-2.67742	-2.15359
Ca_14007	transcription factor bHLH129-like isoform X2	-	-	2.17081	-	-	-	-1.75974	-
Ca_26916	transcription factor bHLH130-like	-3.01758	-2.70503	-	-	-	-	-3.94238	-3.36046
Ca_07284	transcription factor bHLH130-like isoform X1	-	-	-	-	-	-	-2.80754	-3.22214
Ca_19481	transcription factor bHLH135-like	-	-	-	19.2382	-	-	23.4253	6.48032
Ca_24554	transcription factor bHLH135-like	-	-	-	-	-	-	4.91791	20.6736
Ca_01402	transcription factor bHLH137-like	-	-	-	-	-	2.5178	-	-
Ca_02264	transcription factor bHLH18-like	-	-	-	-	-	-	3.08152	3.24126
Ca_02262	transcription factor bHLH25-like	-	-	-	-	-	-	-	-
Ca_06085	transcription factor bHLH25-like isoform X2	-	-	-	4.01299	-	-	3.13986	3.15257
Ca_17897	transcription factor bHLH68-like	-	-	-	-	-	-2.02513	-	-
Ca_22410	transcription factor bHLH67-like	-	-	-	2.43984	2.10659	-	2.31778	2.86007
Ca_10121	transcription factor bHLH87-like	-	-	-	-	-	-	-2.26532	-2.28425
Ca_11531	transcription factor bHLH93-like	-	-	-	-	-	-	6.4589	6.7837

## Sheet: MYB
Chickpea Gene ID	Defination	ICCV 96029			CDC Corinne			CDC Luna
		24 hpi	48 hpi	72 hpi	24 hpi	48 hpi	72 hpi	24 hpi	48 hpi
Ca_08358	myb family transcription factor APL-like	-	-	-	-	-	-	2.59612	2.32956
Ca_03498	transcription factor MYB12-like	-	-	-20.5619	-	-	-	21.1385	7.66903
Ca_13024	transcription factor MYB21-like	-	-	-	-	-	-	-20.0415	-19.7724
Ca_10504	transcription factor MYB28-like	-	-	-	-	-	-	1.90931	2.26729
Ca_18878	transcription factor MYB46-like	-	-	-	-	-	19.2951	-	-
Ca_02593	transcription factor MYB48-like	-	-3.52393	-2.7733	-	-	-	-2.7066	-2.49014
Ca_16710	transcription factor MYB48-like	-	-	-	-	-	-	-3.72501	-2.89326
Ca_08822	transcription factor MYB86-like	-	-	-	-	-	-	20.3779	-
Ca_17627	transcription repressor MYB5-like	-	-	-	-	-	-2.38707	-3.22631	-
Ca_01522	transcriptional activator Myb-like	3.93137	3.7291	2.845	-	-	-	1.75268	2.29313
Ca_15029	transcription factor TRY-like	-20.6059	-21.1766	-20.0296	-	-2.69056	-2.77956	-	-2.05091

## Sheet: NAC
Chickpea Gene ID	Defination	ICCV 96029			CDC Corinne			CDC Luna
		24 hpi	48 hpi	72 hpi	24 hpi	48 hpi	72 hpi	24 hpi	48 hpi
Ca_08257	NAC transcription factor 25-like	-3.47511	-3.57199	-2.38431	-	-2.96951	-3.17152	-1.889	-3.03725
Ca_16379	NAC transcription factor 29-like	-	-2.21925	-	-	-	-	-	-2.24973
Ca_18090	NAC transcription factor 29-like	-	-	-	-	-	-	-	-2.25906
Ca_05227	NAC transcription factor ONAC010-like	-	-	-	-	-	-	-2.67274	-3.1121

## Sheet: HSF
Chickpea Gene ID	Defination	ICCV 96029			CDC Corinne			CDC Luna
		24 hpi	48 hpi	72 hpi	24 hpi	48 hpi	72 hpi	24 hpi	48 hpi
Ca_20135	heat stress transcription factor A-3-like	-	-	-	-2.88343	-	-3.27816	-2.09181	-
Ca_12183	heat stress transcription factor A-6b-like isoform X1	-	-2.60101	-	-1.95684	-2.57142	-	-1.88567	-2.54684
Ca_07800	heat stress transcription factor A-7a-like isoform X1	-	-	-2.34076	-	-2.07779	-	-	-2.6688
Ca_04488	heat stress transcription factor B-2b-like	-	-	-	-	-	-	-	-2.69364
Ca_07234	heat stress transcription factor B-3-like	-	-	-	-	-	-	-	-2.64185

## Sheet: TCP
Chickpea Gene ID	Defination	ICCV 96029			CDC Corinne			CDC Luna
		24 hpi	48 hpi	72 hpi	24 hpi	48 hpi	72 hpi	24 hpi	48 hpi
Ca_16227	transcription factor TCP4-like	-	2.7943	-	-	-	-	2.26919	3.4174
Ca_02473	transcription factor TCP4-like isoform X1	-	-	-	-	-	-	-	1.83829
Ca_20021	transcription factor TCP7-like	-	-	-	-	-	-	-	1.76402
Ca_16417	transcription factor TCP9-like	-	-	-	3.08454	2.41042	3.89168	1.80727	1.96789

## Sheet: GATA
Chickpea Gene ID	Defination	ICCV 96029			CDC Corinne			CDC Luna
		24 hpi	48 hpi	72 hpi	24 hpi	48 hpi	72 hpi	24 hpi	48 hpi
Ca_26120	GATA transcription factor 11-like	-	-	-	-	-	-	2.4934	2.61618
Ca_01115	GATA transcription factor 16-like	-	-	-	-	-	-	-	-
Ca_03193	GATA transcription factor 21-like	-	-2.48	-2.61762	2.66823	-	-	2.39251	2.83029

## Sheet: Other TFs
Chickpea Gene ID	Defination	ICCV 96029			CDC Corinne			CDC Luna
		24 hpi	48 hpi	72 hpi	24 hpi	48 hpi	72 hpi	24 hpi	48 hpi
Ca_14048	transcription factor ASG4-like isoform X1	-2.1365	-2.47202	-	-	-	2.17133	-	-
Ca_02452	probable transcription factor GLK1-like	-	-1.99867	-	-	-	-	-2.27642	-2.00287
Ca_19916	transcription factor HB29-like	-	-	-	-	-	2.07922	-	-
Ca_21346	transcription factor HB29-like	-	-	-	-	-	-	-	2.35181
Ca_09396	transcription factor HEC2-like	-	-	-	-19.9919	-	-19.5496	-3.54497	-3.5709
Ca_02154	transcription factor HEC2-like	-	-	-	-	-	-	4.44114	6.36568
Ca_13571	transcription factor JUNGBRUNNEN 1-like	-	-	-	-	-	-	-	-4.64148
Ca_04518	MADS-box transcription factor 17-like isoform X2	-	-	-3.20205	-	-	-2.24681	-	-
Ca_25784	transcription factor PERIANTHIA-like	-	-	-	-	-	-	-3.3979	-4.03047
Ca_09600	transcription factor TGA4-like isoform X1	-	-	-	-	-	-	-1.86196	-1.99379
Ca_11292	transcription factor VIP1-like	-	-	-	-	-	-	6.16081	6.48734
