# Supplementary material for: Genetic Analysis of Partially Resistant and Susceptible Chickpea Cultivars in Response to Ascochyta rabiei Infection
Source: Int J Mol Sci. 2024 Jan 22;25(2):1360. doi: 10.3390/ijms25021360 (PMC10816841; doi:10.3390/ijms25021360)
Supplement: Supplementary file 1 [file ijms-25-01360-s001.zip › Updated reordered Supplementary Tables (ijms-2766409-proof 2)/Table S6.xlsx]

## Sheet: Sheet1
Table S6: Differentially expressed receptor-like kinase (RLK) in response to Ascochyta rabiei infection in chickpea
Chickpea Gene ID	RLK-classification	Defination	ICCV 96029			CDC Corinne			CDC Luna
			24 hpi	48 hpi	72 hpi	24 hpi	48 hpi	72 hpi	24 hpi	48 hpi
Ca_00063	RLK-Pelle_RKF3	probable receptor-like protein kinase At1g11050-like	-	-	-	-	-	-	1.8773	-
Ca_04567	RLK-Pelle_CR4L	serine/threonine-protein kinase-like protein CCR4-like	-2.53143	-	-	-	-	-	-	-2.53841
Ca_04651	RLK-Pelle_CR4L	serine/threonine-protein kinase-like protein CCR1-like	-	-	-	-	-	-2.47875	-	-
Ca_04990	RLK-Pelle_CrRLK1L-1	receptor-like protein kinase THESEUS 1-like	-	-	-	-	-	-	-3.6756	-4.34917
Ca_05011	RLK-Pelle_DLSV	cysteine-rich receptor-like protein kinase 10-like	-	-	-	-	-	-	3.20938	-
Ca_05166	RLK-Pelle_DLSV	G-type lectin S-receptor-like serine/threonine-protein kinase At4g27290-like	-	-	-	-	-	-	2.78625	2.24221
Ca_05515	RLK-Pelle_DLSV	probable LRR receptor-like serine/threonine-protein kinase At1g53430-like	-	-	-	-	-	-	-	1.78633
Ca_05601	RLK-Pelle_DLSV	G-type lectin S-receptor-like serine/threonine-protein kinase At4g27290-like isoform X1	-	-	-	-	-	-	2.06741	-
Ca_05802	RLK-Pelle_DLSV	G-type lectin S-receptor-like serine/threonine-protein kinase At4g27290-like	-	-	-	-	-	-	2.26619	1.65053
Ca_06019	RLK-Pelle_DLSV	cysteine-rich receptor-like protein kinase 10-like	-	-	-	-	-	-	2.00994	1.66106
Ca_06038	RLK-Pelle_Extensin	serine/threonine-protein kinase PBS1-like	-	-	-	-	-	-	-4.43322	-4.75617
Ca_06625	RLK-Pelle_L-LEC	L-type lectin-domain containing receptor kinase IV.1-like	-2.70037	-	-	-	-	-	-	-
Ca_06640	RLK-Pelle_LRK10L-2	G-type lectin S-receptor-like serine/threonine-protein kinase At4g27290-like isoform X1	-	-	-	-	-	-	2.69331	2.40058
Ca_06908	RLK-Pelle_LRK10L-2	probable receptor-like protein kinase At2g21480-like isoform X1	-	-	-	-	-	1.92469	-	-
Ca_06931	RLK-Pelle_LRK10L-2	G-type lectin S-receptor-like serine/threonine-protein kinase B120-like isoform X1	-	-	-	-	-	-	2.7923	-
Ca_07248	RLK-Pelle_LRK10L-2	G-type lectin S-receptor-like serine/threonine-protein kinase At4g27290-like isoform X1	-	-	-	-	-	-	2.86121	2.7328
Ca_07275	RLK-Pelle_LRR-II	protein NSP-INTERACTING KINASE 1-like	-	-	-	-	-	-	-2.612	-2.34591
Ca_07495	RLK-Pelle_LRR-III	probable leucine-rich repeat receptor-like protein kinase At1g68400-like	-	-	-	-	-	-	-2.74056	-3.13396
Ca_07716	RLK-Pelle_LRR-III	probable inactive receptor kinase At5g58300-like isoform X1	-	-	-	-	-	-	-	-2.13656
Ca_08003	RLK-Pelle_LRR-III	probable leucine-rich repeat receptor-like protein kinase At1g68400-like	-	-	-	-	-	-	-	-5.84815
Ca_08031	RLK-Pelle_LRR-III	probable inactive leucine-rich repeat receptor-like protein kinase At1g66830-like	-	-	-	-	-	-	-2.55598	-2.46321
Ca_08295	RLK-Pelle_LRR-III	receptor protein kinase-like protein At4g34220-like	-	-	-	-	-	-	-3.92538	-5.54545
Ca_09073	RLK-Pelle_LRR-III	probable inactive receptor kinase At4g23740-like	-	-	-	-	-	-	-4.91168	-5.27001
Ca_09104	RLK-Pelle_LRR-III	probable inactive receptor kinase At2g26730-like	-	-	-	-	-	-	-2.65203	-2.91905
Ca_09144	RLK-Pelle_LRR-III	probable LRR receptor-like serine/threonine-protein kinase At4g20940-like isoform X1	-	-	-	-	-	-	-3.88499	-4.65417
Ca_09375	RLK-Pelle_LRR-III	probable inactive receptor kinase At1g48480-like	-	-	-	-	-	-	-2.83516	-2.75524
Ca_09472	RLK-Pelle_LRR-III	probable inactive receptor kinase At4g23740-like isoform X1	-	-	-	-	-	-	-	-3.43801
Ca_09511	RLK-Pelle_LRR-III	probable leucine-rich repeat receptor-like protein kinase At1g68400-like	-	-	-	-	-	-	-4.66522	-4.32245
Ca_09747	RLK-Pelle_LRR-III	probably inactive leucine-rich repeat receptor-like protein kinase IMK2-like	-	-	-	-	-	-	-7.17704	-7.4947
Ca_10333	RLK-Pelle_LRR-III	probable inactive receptor kinase At5g58300-like isoform X1	-	-	-	-	-	-	-5.37122	-5.20468
Ca_10732	RLK-Pelle_LRR-IV	probable leucine-rich repeat receptor-like protein kinase At5g63930-like	-	-	-	-	-	-	-6.26046	-6.80159
Ca_10945	RLK-Pelle_LRR-IV	leucine-rich repeat receptor-like serine/threonine-protein kinase At1g17230-like	-	-	-	-	-	-	-3.67583	-4.55727
Ca_11858	RLK-Pelle_LRR-IX	probable receptor protein kinase TMK1-like	-	-	-	-	-	-	-1.85376	-
Ca_12145	RLK-Pelle_LRR-VI-1	probable inactive leucine-rich repeat receptor-like protein kinase At3g03770-like	-	-	-	-	-	-	-	-2.34105
Ca_12164	RLK-Pelle_LRR-VI-1	probable inactive leucine-rich repeat receptor-like protein kinase At3g03770-like isoform X1	-	-	-	-	-	-	-7.15547	-6.25086
Ca_12403	RLK-Pelle_LRR-VII-1	probably inactive leucine-rich repeat receptor-like protein kinase At3g28040-like	-	-	-	-	-	-	-2.59134	-2.36769
Ca_12931	RLK-Pelle_LRR-VIII-1	probable LRR receptor-like serine/threonine-protein kinase At1g06840-like isoform X1	-	-	-	-	-	-	2.13976	1.85382
Ca_12960	RLK-Pelle_LRR-XI-1	receptor-like protein kinase HSL1-like isoform X1	-	-	-	-	-	-	-2.10759	-2.22235
Ca_13052	RLK-Pelle_LRR-XI-1	receptor-like protein kinase HAIKU2-like	-	-	-	-	-	-	1.66723	-
Ca_13062	RLK-Pelle_LRR-XI-1	receptor-like protein kinase HSL1-like isoform X2	-	-	-	-	-	-	2.18379	1.73342
Ca_13307	RLK-Pelle_LRR-XI-1	leucine-rich repeat receptor-like tyrosine-protein kinase At2g41820-like	-	-	-	-	-	-	-3.5404	-3.66676
Ca_13335	RLK-Pelle_LRR-XI-1	probably inactive leucine-rich repeat receptor-like protein kinase At5g06940-like	-	-	-	-	-	-	-	-2.88881
Ca_13431	RLK-Pelle_LRR-XI-1	leucine-rich repeat receptor-like protein kinase PXL2-like	-	-	-	-	-	-	-3.79381	-2.82852
Ca_13714	RLK-Pelle_LRR-XI-1	leucine-rich repeat receptor-like serine/threonine-protein kinase BAM1-like	-	-	-	-	-	-	-1.99868	-
Ca_14371	RLK-Pelle_LRR-XI-1	probable LRR receptor-like serine/threonine-protein kinase At4g26540-like	-	-	-	-	-	-	-	1.83161
Ca_14621	RLK-Pelle_LRR-XI-1	receptor-like protein kinase HSL1-like isoform X1	-	-	-	-	-	-	1.76487	-
Ca_14658	RLK-Pelle_LRR-XII-1	LRR receptor-like serine/threonine-protein kinase EFR-like	-	-	-	-	-	-	2.21895	-
Ca_14930	RLK-Pelle_LRR-XII-1	probable LRR receptor-like serine/threonine-protein kinase At3g47570-like	-	-	-	-2.39122	-2.31017	-	-	-
Ca_15021	RLK-Pelle_LRR-XIIIb	LRR receptor-like serine/threonine-protein kinase ERECTA-like isoform X2	-	-	-	-	-	-	-5.11936	-4.77337
Ca_15268	RLK-Pelle_PERK-1	proline-rich receptor-like protein kinase PERK1-like	-	-2.05799	-	-	-	-	-	-
Ca_15727	RLK-Pelle_RLCK-IXa	probable receptor-like protein kinase At1g30570-like isoform X4	-	-	-	-	-	-	-2.94554	-4.26849
Ca_15777	RLK-Pelle_RLCK-IXb	U-box domain-containing protein 34-like	-	-	-	-	-	-	2.11881	2.36941
Ca_16791	RLK-Pelle_RLCK-IXb	putative U-box domain-containing protein 50-like	-	-	-	-	-	2.9473	-	-
Ca_17130	RLK-Pelle_RLCK-V	probable serine/threonine-protein kinase At1g01540-like	-	-	-	-2.08709	-	-	-	-
Ca_17208	RLK-Pelle_RLCK-V	probable serine/threonine-protein kinase At1g01540-like isoform X1	-	-	-	1.95365	-	2.02001	-	-
Ca_17412	RLK-Pelle_RLCK-V	probable receptor-like protein kinase At2g42960-like	-	-	-	-	-	-	-	-2.65188
Ca_17862	RLK-Pelle_RLCK-VIIa-2	probable serine/threonine-protein kinase Cx32, chloroplastic-like isoform X1	-	-	-	-2.28467	-	-	-	-
Ca_18782	RLK-Pelle_RLCK-VIIa-2	protein kinase APK1A, chloroplastic-like	-	-	-	-	-	-	2.32647	2.29268
Ca_18810	RLK-Pelle_RLCK-VIIa-2	protein kinase 2B, chloroplastic-like	-	-	-	-2.3247	-	-	-	-
Ca_19793	RLK-Pelle_RLCK-VIIa-2	probable receptor-like protein kinase At5g47070-like	-	-	-	-	-	-	1.80184	-
Ca_19902	RLK-Pelle_RLCK-VIIa-2	protein kinase 2A, chloroplastic-like	-	-	-	-	-	-	3.11735	3.03006
Ca_20147	RLK-Pelle_RLCK-X	probable receptor-like protein kinase At1g80640-like	-	-	-	-	-	-	-2.78365	-2.82591
Ca_20719	RLK-Pelle_SD-2b	probable receptor-like protein kinase At5g20050-like	-	-	-	-	-	-	2.54657	-
Ca_20778	RLK-Pelle_WAK	wall-associated receptor kinase-like 8-like	-2.85338	-	-2.42981	-	-	-	-	-
Ca_21659	RLK-Pelle_WAK_LRK10L-1	wall-associated receptor kinase-like 20-like isoform X1	-	-	-	-	-	-2.19002	-	-
Ca_22267	RLK-Pelle_WAK_LRK10L-1	probable serine/threonine-protein kinase At1g18390-like isoform X3	-	-	-	-	-	-	2.9065	2.5334
Ca_23302	RLK-Pelle_WAK_LRK10L-1	wall-associated receptor kinase-like 20-like	-	-	-	-	-	-	2.23257	2.50175
Ca_06177	RLK-Pelle_L-LEC	L-type lectin-domain containing receptor kinase IV.1-like	-	-	-	2.94738	-	-	2.49426	2.24632
Ca_14933	RLK-Pelle_LRR-XII-1	probable leucine-rich repeat receptor-like protein kinase At2g33170-like	-	-	-4.70265	-	-	-2.21664	-	-
Ca_15595	RLK-Pelle_RLCK-IV	alpha-glucan phosphorylase, H isozyme-like isoform X1	-	-2.02555	-	-	-	3.11029	-	-
Ca_18398	RLK-Pelle_RLCK-VIIa-2	probable serine/threonine-protein kinase Cx32, chloroplastic-like	-2.69691	-3.21075	-	-2.52413	-	-	-	-
Ca_20818	RLK-Pelle_WAK	wall-associated receptor kinase 3-like	-	-	-	-	1.91294	-	2.48965	-
Ca_05531	RLK-Pelle_DLSV	cysteine-rich receptor-like protein kinase 2-like	2.18026	2.53296	-	2.24266	2.45879	-	3.40377	4.17852
Ca_12714	RLK-Pelle_LRR-VII-1	probably inactive leucine-rich repeat receptor-like protein kinase At3g28040-like	-	-3.0267	-	-3.25431	-2.96703	-2.86	-5.56912	-5.64533
Ca_17533	RLK-Pelle_RLCK-VIIa-1	two-component response regulator-like APRR7-like isoform X1	3.27479	2.58549	3.0253	2.69955	2.26306	2.29497	3.11135	2.98686
Ca_00409	AGC_RSK-2	protein kinase G11A-like	-	-	-	-	-	-	-2.17867	-2.08797
Ca_00534	AGC_RSK-2	protein kinase G11A-like isoform X1	-	-	-	-	-	-	-3.34472	-3.21745
Ca_00742	CAMK_CAMKL-CHK1	CBL-interacting protein kinase 18-like	-	2.62347	2.7691	-	-	-	-	-
Ca_00754	CAMK_CAMKL-CHK1	CBL-interacting serine/threonine-protein kinase 4-like	-	-	-	-	-	4.21099	3.53736	3.58082
Ca_01852	CAMK_CAMKL-CHK1	CBL-interacting protein kinase 2-like	-	-	-	-	-	-	-	-1.77643
Ca_00586	CAMK_CAMKL-CHK1	CBL-interacting serine/threonine-protein kinase 25-like	-	-	-	-	-	1.90805	1.77595	2.22856
Ca_02576	CAMK_CDPK	calcium-dependent protein kinase 8-like	-	-	-	-	-	-	-	1.81117
Ca_03205	CAMK_OST1L	serine/threonine-protein kinase SAPK2-like isoform X1	-	-	-	-	-	-	3.30498	2.74011
Ca_23304	STE_STE7	mitogen-activated protein kinase kinase 5-like	-	-	-	-	-	-	2.24958	2.26158
Ca_25031	TKL-Pl-4	serine/threonine-protein kinase HT1-like isoform X1	-	-	-	-	-	-	-	3.1687
Ca_26347	TKL-Pl-4	serine/threonine-protein kinase HT1-like	-	-	-	-	-	-	-4.01575	-4.66532
Ca_26410	TKL-Pl-4	serine/threonine-protein kinase HT1-like isoform X1	-	-	-	-1.89021	-	-	-	-
Ca_26887	TKL-Pl-5	serine/threonine-protein kinase TNNI3K-like	-	-	-	-	-	-	1.81026	1.64382
Ca_00341	AGC_RSK-2	phototropin-1-like isoform X2	2.0175	-	-	-	-	-	1.98765	1.92711
Ca_03700	CMGC_CDK-CRK7-CDK9	probable serine/threonine-protein kinase At1g54610-like	-	-	-	-	-	-	-4.23185	-3.47361
Ca_04037	CMGC_CDK-Pl	cyclin-dependent kinase B1-2-like	-	-	-	-	-	-	-4.0897	-4.41528
Ca_04094	CMGC_CDK-Pl	cyclin-dependent kinase B2-2-like	-	-	-	-	-	-	-4.72672	-5.364
Ca_04104	CMGC_MAPK	mitogen-activated protein kinase 16-like	-	-	2.94562	-	-	1.93772	-	-
