# Supplementary material for: Genetic Analysis of Partially Resistant and Susceptible Chickpea Cultivars in Response to Ascochyta rabiei Infection
Source: Int J Mol Sci. 2024 Jan 22;25(2):1360. doi: 10.3390/ijms25021360 (PMC10816841; doi:10.3390/ijms25021360)
Supplement: Supplementary file 1 [file ijms-25-01360-s001.zip › Updated reordered Supplementary Tables (ijms-2766409-proof 2)/Table S7.xlsx]

## Sheet: Sheet1
Table S7: Differentially expressed calcium-binding protein (CML) in response to Ascochyta rabiei infection in chickpea
Chickpea Gene ID	Defination	ICCV 96029			CDC Corinne			CDC Luna
		24 hpi	48 hpi	72 hpi	24 hpi	48 hpi	72 hpi	24 hpi	48 hpi
Ca_22380	probable calcium-binding protein CML45-like	-2.4813	-	-	-	-	-	-	-
Ca_10354	calcium-binding protein CML24-like	-2.5482	-2.75472	-2.19368	-	-	-	-	-
Ca_08764	putative calcium-binding protein CML19-like	-2.73932	-	-	-	-	-	-	-
Ca_03226	probable calcium-binding protein CML45-like	-3.21044	-2.73513	-	-	-	-	-	-
Ca_02142	calmodulin-like protein 1-like	-	-	3.1377	-	-	4.31745	-	-
Ca_09520	calcium-binding allergen Bet v 3-like	-	-	-2.86718	-	-	-	1.78623	-
Ca_12155	calmodulin-like protein 11-like	-	-	-	-2.00939	-	-	-	-2.23653
Ca_27828	probable calcium-binding protein CML27-like	-	-	-	-2.09	-	-	-	-2.37186
Ca_15467	calmodulin-like protein 11-like	-	-	-	-2.1913	-	-	-	-
Ca_19593	calmodulin-like protein 7-like	-	-	-	-	-	4.12474	-	-
Ca_06443	uncharacterized protein LOC101498518	-	-	-	-	-	-	1.73751	-
Ca_02685	calmodulin-like protein 5-like	-	-	-	-	-	-	-	-3.31648
Ca_13693	calmodulin-like protein 3-like	-	-	-	-	-	-	-	-18.7627
Ca_12372	probable calcium-binding protein CML11-like isoform X1	-	-	-	-	-	-	-	-
