# Supplementary material for: Genetic Analysis of Partially Resistant and Susceptible Chickpea Cultivars in Response to Ascochyta rabiei Infection
Source: Int J Mol Sci. 2024 Jan 22;25(2):1360. doi: 10.3390/ijms25021360 (PMC10816841; doi:10.3390/ijms25021360)
Supplement: Supplementary file 1 [file ijms-25-01360-s001.zip › Updated reordered Supplementary Tables (ijms-2766409-proof 2)/Table S8.xlsx]

## Sheet: Sheet1
Table S8: Differentially expressed Pathogenesis-related proteins(Peroxidase, Glutathione S-transferase, and Chitinase ) in response to Ascochyta rabiei infection in chickpea
Chickpea Gene ID	Defination	ICCV 96029			CDC Corinne			CDC Luna
		24 hpi	48 hpi	72 hpi	24 hpi	48 hpi	72 hpi	24 hpi	48 hpi
Ca_10579	peroxidase 63-like	-2.3549	-2.76166	-	-2.54717	-	-	-2.03494	-2.92368
Ca_08964	cationic peroxidase 1-like	-	19.5126	-	-	-	-	-4.49333	-
Ca_04365	peroxidase 12-like	-	5.39765	-	-	4.83382	2.63574	-	4.23744
Ca_15641	peroxidase 4-like	-	3.60072	-	-	3.56558	-	-	3.76877
Ca_07982	PA2 peroxidase 2	-	3.09262	-	2.10213	2.25945	-	-	-
Ca_06988	peroxidase 4-like	-	-2.84705	-	-2.05215	-3.08745	-2.69142	-2.09729	-3.63683
Ca_09339	peroxidase 73-like	-	-	-2.12937	-	-	2.08504	-	-
Ca_07983	Peroxidase superfamily protein	-	-	-	2.02622	-	-	2.03855	2.06058
Ca_04125	peroxidase 52-like	-	-	-	-	-	2.73193	3.48845	4.09768
Ca_03373	PRXR1 Peroxidase superfamily protein	-	-	-	-	-	1.87603	-	-
Ca_16223	peroxidase 52-like	-	-	-	-	-	-	2.73406	1.79625
Ca_01698	Peroxidase superfamily protein	-	-	-	-	-	-	-3.47997	-3.48367
Ca_01935	peroxidase 64-like	-	-	-	-	-	-	-3.61264	-3.55327
Ca_07141	peroxidase 3-like	-	-	-	-	-	-	-21.4004	-7.64511
Ca_08963	peroxidase 4-like	-	-	-	-	-	-	-	2.51212
Ca_04512	peroxidase 66-like	-	-	-	-	-	-	-	-4.53165
Chickpea Gene ID	Defination	ICCV 96029			CDC Corinne			CDC Luna
		24 hpi	48 hpi	72 hpi	24 hpi	48 hpi	72 hpi	24 hpi	48 hpi
Ca_19625	probable glutathione S-transferase-like	-2.00795	-	-2.3645	-	-	-	-1.68112	-
Ca_03442	glutathione S-transferase PARB-like	-2.17085	-	-2.86871	-3.02342	-3.47099	-2.96392	-3.32865	-2.98604
Ca_19626	glutathione S-transferase L2, chloroplastic-like	-3.49473	-2.79972	-2.22428	-2.78711	-	-	-1.98878	-2.47054
Ca_08921	probable glutathione S-transferase parA-like	-	20.0067	-	-	-	-	-	5.51609
Ca_08920	probable glutathione S-transferase parA-like	-	6.3336	-	-	-	-	-	2.93003
Ca_05354	probable glutathione S-transferase-like	-	3.19829	-	-	-	-	-	2.83428
Ca_08619	probable glutathione S-transferase-like	-	2.16416	-	-	-	-2.49229	2.11628	2.50191
Ca_08326	probable glutathione S-transferase-like	-	-3.2654	-	-	-	-	-	-
Ca_21196	probable glutathione S-transferase-like	-	-	3.19256	-	-	3.3994	-	-1.63076
Ca_20769	glutathione S-transferase F8, chloroplastic-like	-	-	-	-1.89641	-	-	-	-1.82564
Ca_19624	glutathione S-transferase L2, chloroplastic-like	-	-	-	-2.06026	-2.04841	-	-	-
Ca_21197	probable glutathione S-transferase-like	-	-	-	-	-	3.14537	2.58201	1.7176
Ca_05734	glutathione S-transferase T1-like	-	-	-	-	-	-	2.13467	2.20923
Chickpea Gene ID	Defination	ICCV 96029			CDC Corinne			CDC Luna
		24 hpi	48 hpi	72 hpi	24 hpi	48 hpi	72 hpi	24 hpi	48 hpi
Ca_01237	hevein-like preproprotein-	2.45955	3.37843	-	2.36817	2.30112	-	3.74974	4.5164
Ca_02709	endochitinase PR4-like	-2.39182	-2.74189	-	-2.15173	-2.19806	-	-	-2.19759
Ca_04687	endochitinase A2-like precursor	-	3.29564	-	-	-	-	-	2.99674
Ca_02708	endochitinase PR4-like	-	-2.60596	-	-	-	-	-	-
Ca_09920	endochitinase-like	-	-	-	-	-	-	2.03108	1.72767
Ca_05018	acidic mammalian chitinase-like	-	-	-	-	-	-	1.97406	2.46622
Ca_14789	chitinase-like protein 2-like	-	-	-	-	-	-	-1.76536	-2.27316
Ca_04405	chitinase	-	-	-	-	-	-	-	2.42009
