# Supplementary material for: Genetic Analysis of Partially Resistant and Susceptible Chickpea Cultivars in Response to Ascochyta rabiei Infection
Source: Int J Mol Sci. 2024 Jan 22;25(2):1360. doi: 10.3390/ijms25021360 (PMC10816841; doi:10.3390/ijms25021360)
Supplement: Supplementary file 1 [file ijms-25-01360-s001.zip › Updated reordered Supplementary Tables (ijms-2766409-proof 2)/Table S9.xlsx]

## Sheet: Sheet1
Table S9: Differentially expressed phenylpropanoid pathway genes in response to Ascochyta rabiei in chickpea
Chickpea Gene ID	Defination	ICCV 96029			CDC Corinne			CDC Luna
		24 hpi	48 hpi	72 hpi	24 hpi	48 hpi	72 hpi	24 hpi	48 hpi
Ca_17144	phenylalanine ammonia-lyase-like	-	-	2.50878	-	-	3.21726	-	-
Ca_08478	phenylalanine ammonia-lyase 2	-	-	2.1568	-	-	2.16312	-	-
Ca_09817	phenylalanine ammonia-lyase class 3-like	-	-	-	-	-	3.23634	-	-
Ca_20342	eugenol synthase 1-like isoform X1	4.43875	6.03507	-	5.08424	5.98348	-	4.91913	5.46395
Ca_20578	isoflavone reductase homolog	-	-	-	-	-	2.65415	1.90198	1.73446
Ca_04776	isoflavone reductase homolog	-	-	-	-	-	2.49732	-	-
Ca_02018	isoflavone oxidoreductase	-	-	-	-	-	-	2.99771	2.57278
Ca_02019	isoflavone reductase-like protein-like	-	-	-	-	-	-	-	3.71414
Ca_11408	chalcone synthase 1B-like	-	-2.08891	-3.87274	-	-	-	2.1358	-
Ca_08294	chalcone synthase-like	-	-	3.83206	-	-	-	-4.93865	-5.93263
Ca_11821	chalcone synthase	-	-	2.11065	-	-	3.40247	2.45474	2.90506
Ca_11822	chalcone synthase	-	-	2.04714	-	-	4.39904	2.85586	2.4536
Ca_08546	chalcone synthase 1-like	-	-	-	-	-	-	-3.80996	-4.50702
